# Supplementary material for: (μ-Pyridine-2-carbaldehyde azine)bis­[bis­(triphenyl­phosphine-κP)copper(I)] bis­(tetra­fluorido­borate) dichloro­methane disolvate
Source: Acta Crystallogr Sect E Struct Rep Online. 2009 Jul 31;65(Pt 8):m1017. doi: 10.1107/S160053680902995X (PMC2977430; doi:10.1107/S160053680902995X)
Supplement: Supplementary file 1 [file e-65-m1017-sup1.cif]

##############################################################################
###                                                                        ###
###        Electronic paper (Acta Crystallographica Section E)             ###
###                                                                        ###
##############################################################################
#                                                                            #
# This CIF contains the data in a paper accepted for publication in Acta     #
# Crystallographica Section E. It conforms to the requirements of Notes      #
# for Authors for Section E, and has been peer reviewed under the auspices   #
# of the IUCr Commission on Journals.                                        #
#                                                                            #
# Full details of the Crystallographic Information File format               #
# are given in the paper "The Crystallographic Information File (CIF):       #
# a New Standard Archive File for Crystallography" by S. R. Hall, F. H.      #
# Allen and I. D. Brown [Acta Cryst. (1991), A47, 655-685].                  #
#                                                                            #
# The current version of the core CIF dictionary is obtainable from          #
# ftp://ftp.iucr.org/pub/cif_core.dic. The current version number is 2.4.    #
#                                                                            #
# Software is freely available for graphical display of the structure(s) in  #
# this CIF.  For information consult the CIF home page http://www.iucr.org/  #
# cif/home.html                                                              #
#                                                                            #
# This file may be used for bona fide research purposes within the           #
# scientific community so long as proper attribution is given to the journal # 
# article from which it was obtained.                                        #
#                                                                            #
##############################################################################
                                             
data_global
_audit_creation_method     'form.cif (version 2.0)'
_journal_data_validation_number     ?
_journal_date_recd_electronic     2009-07-05
_journal_date_accepted     2009-07-28
_journal_name_full     'Acta Crystallographica, Section E'
_journal_year     2009
_journal_volume     65
_journal_issue      8
_journal_page_first     m1017
_journal_page_last     m1017
_journal_paper_category     QM
_journal_coeditor_code     HY2211
_publ_contact_author_name     'Yu Xie'
_publ_contact_author_address
;
Department of Materials Chemistry
Nanchang Hangkong University
Nanchang 330063
People's Republic of China
;
_publ_contact_author_email     'xieyu_121@163.com'
_publ_contact_author_fax     '86-791-3953373'
_publ_contact_author_phone     '86-791-3953373'
_publ_section_title
;
(\m-Pyridine-2-carbaldehyde
azine)bis[bis(triphenylphosphine-\k<i>P</i>)copper(I)] bis(tetrafluoroborate)
dichloromethane disolvate
;
loop_
    _publ_author_name
    _publ_author_footnote
    _publ_author_address
    'Li Yang' ?
;
Department of Materials Chemistry
Nanchang Hangkong University
Nanchang 330063
People's Republic of China
;
    'Yu Xie' ?
;
Department of Materials Chemistry
Nanchang Hangkong University
Nanchang 330063
People's Republic of China
;
    'Jianping Zou' ?
;
Department of Materials Chemistry
Nanchang Hangkong University
Nanchang 330063
People's Republic of China
;
    'Jie Jia' ?
;
Department of Materials Chemistry
Nanchang Hangkong University
Nanchang 330063
People's Republic of China
;
    'Xiaowei Hong' ?
;
Department of Materials Chemistry
Nanchang Hangkong University
Nanchang 330063
People's Republic of China
;
data_I
_audit_creation_method     SHELXL-97
_chemical_name_systematic
;
(\m-Pyridine-2-carbaldehyde
azine)bis[bis(triphenylphosphine-\k<i>P</i>)copper(I)] bis(tetrafluoroborate)
dichloromethane disolvate
;
_chemical_name_common     ?
_chemical_formula_moiety     'C84 H70 Cu2 N4 P4 2+, 2(B F4 -), 2(C H2 Cl2)'
_chemical_formula_sum     'C86 H74 B2 Cl4 Cu2 F8 N4 P4 '
_chemical_formula_iupac     '[Cu2 (C12 H10 N4) (C18 H15 P)4] (B F4)2, 2C H2 Cl2'
_chemical_formula_weight     1729.89
_chemical_melting_point     ?
_symmetry_cell_setting     'Monoclinic'
_symmetry_space_group_name_H-M     'P 21/n'
_symmetry_space_group_name_Hall     '-P 2yn'
loop_
    _symmetry_equiv_pos_as_xyz
    'x, y, z'
    '-x+1/2, y+1/2, -z+1/2'
    '-x, -y, -z'
    'x-1/2, -y-1/2, z-1/2'
_cell_length_a     13.0932(16)
_cell_length_b     27.501(3)
_cell_length_c     13.9033(18)
_cell_angle_alpha     90.00
_cell_angle_beta     115.117(2)
_cell_angle_gamma     90.00
_cell_volume     4532.9(9)
_cell_formula_units_Z     2
_cell_measurement_reflns_used     24119
_cell_measurement_theta_min     2.19
_cell_measurement_theta_max     25.00
_cell_measurement_temperature     293(2)
_exptl_crystal_description     'Block'
_exptl_crystal_colour     'Brown'
_exptl_crystal_size_max     0.35
_exptl_crystal_size_mid     0.32
_exptl_crystal_size_min     0.30
_exptl_crystal_density_diffrn     1.267
_exptl_crystal_density_meas     ?
_exptl_crystal_density_method     'not measured'
_exptl_crystal_F_000     1772
_exptl_absorpt_coefficient_mu     0.717
_exptl_absorpt_correction_type     multi-scan
_exptl_absorpt_process_details     '(SADABS; Sheldrick, 1996)'
_exptl_absorpt_correction_T_min     0.7874
_exptl_absorpt_correction_T_max     0.8136
_diffrn_ambient_temperature     293(2)
_diffrn_radiation_type     MoK\a
_diffrn_radiation_wavelength     0.71073
_diffrn_radiation_source     'fine-focus sealed tube'
_diffrn_radiation_monochromator     graphite
_diffrn_measurement_device_type     'Bruker APEXII CCD'
_diffrn_measurement_method     '\f and \w'
_diffrn_detector_area_resol_mean     ?
_diffrn_reflns_number     24119
_diffrn_reflns_av_R_equivalents     0.0630
_diffrn_reflns_av_sigmaI/netI     0.1073
_diffrn_reflns_theta_min     1.48
_diffrn_reflns_theta_max     25.02
_diffrn_reflns_theta_full     25.00
_diffrn_measured_fraction_theta_max     0.984
_diffrn_measured_fraction_theta_full     0.954
_diffrn_reflns_limit_h_min     0
_diffrn_reflns_limit_h_max     15
_diffrn_reflns_limit_k_min     0
_diffrn_reflns_limit_k_max     32
_diffrn_reflns_limit_l_min     -16
_diffrn_reflns_limit_l_max     14
_diffrn_standards_number     ?
_diffrn_standards_interval_count     ?
_diffrn_standards_interval_time     ?
_diffrn_standards_decay_%     ?
_reflns_number_total     7643
_reflns_number_gt     3919
_reflns_threshold_expression     I>2\s(I)
_refine_ls_structure_factor_coef     Fsqd
_refine_ls_matrix_type     full
_refine_ls_R_factor_all     0.1418
_refine_ls_R_factor_gt     0.0809
_refine_ls_wR_factor_gt     0.2319
_refine_ls_wR_factor_ref     0.2676
_refine_ls_goodness_of_fit_ref     0.954
_refine_ls_restrained_S_all     0.953
_refine_ls_number_reflns     7643
_refine_ls_number_parameters     564
_refine_ls_number_restraints     2
_refine_ls_hydrogen_treatment     constr
_refine_ls_weighting_scheme     calc
_refine_ls_weighting_details
                 'calc w=1/[\s^2^(Fo^2^)+(0.1662P)^2^] where P=(Fo^2^+2Fc^2^)/3'
_atom_sites_solution_hydrogens     geom
_atom_sites_solution_primary     direct
_atom_sites_solution_secondary     difmap
_refine_ls_shift/su_max     0.001
_refine_ls_shift/su_mean     0.000
_refine_diff_density_max     1.444
_refine_diff_density_min     -0.621
_refine_ls_extinction_method     none
_refine_ls_extinction_coef     ?
loop_
    _atom_type_symbol
    _atom_type_description
    _atom_type_scat_dispersion_real
    _atom_type_scat_dispersion_imag
    _atom_type_scat_source
    'C' 'C' 0.0033 0.0016
                         'International Tables Vol C Tables 4.2.6.8 and 6.1.1.4'
    'H' 'H' 0.0000 0.0000
                         'International Tables Vol C Tables 4.2.6.8 and 6.1.1.4'
    'B' 'B' 0.0013 0.0007
                         'International Tables Vol C Tables 4.2.6.8 and 6.1.1.4'
    'N' 'N' 0.0061 0.0033
                         'International Tables Vol C Tables 4.2.6.8 and 6.1.1.4'
    'F' 'F' 0.0171 0.0103
                         'International Tables Vol C Tables 4.2.6.8 and 6.1.1.4'
    'P' 'P' 0.1023 0.0942
                         'International Tables Vol C Tables 4.2.6.8 and 6.1.1.4'
    'Cl' 'Cl' 0.1484 0.1585
                         'International Tables Vol C Tables 4.2.6.8 and 6.1.1.4'
    'Cu' 'Cu' 0.3201 1.2651
                         'International Tables Vol C Tables 4.2.6.8 and 6.1.1.4'
_computing_data_collection     'APEX2 (Bruker, 2007)'
_computing_cell_refinement     'SAINT (Bruker, 2007)'
_computing_data_reduction     'SAINT (Bruker, 2007)'
_computing_structure_solution     'SHELXS97 (Sheldrick, 2008)'
_computing_structure_refinement     'SHELXL97 (Sheldrick, 2008)'
_computing_molecular_graphics     'SHELXTL (Sheldrick, 2008)'
_computing_publication_material     'SHELXTL (Sheldrick, 2008)'
loop_
    _atom_site_type_symbol
    _atom_site_label
    _atom_site_fract_x
    _atom_site_fract_y
    _atom_site_fract_z
    _atom_site_U_iso_or_equiv
    _atom_site_adp_type
    _atom_site_calc_flag
    _atom_site_refinement_flags
    _atom_site_occupancy
    _atom_site_disorder_assembly
    _atom_site_disorder_group
    Cu Cu1 0.39337(7) 0.56453(3) 0.34029(6) 0.0439(3) Uani d . 1 . .
    F F1 0.9059(12) 0.6834(11) 0.7796(13) 0.130(8) Uani d P 0.68(5) A 1
    F F2 0.919(3) 0.7544(5) 0.7121(13) 0.151(10) Uani d P 0.68(5) A 1
    F F3 0.956(3) 0.6852(17) 0.647(4) 0.152(10) Uani d P 0.68(5) A 1
    F F4 1.077(2) 0.7109(11) 0.806(2) 0.152(8) Uani d P 0.68(5) A 1
    F F1' 1.011(6) 0.7535(15) 0.713(3) 0.17(2) Uani d P 0.32(5) A 2
    F F2' 1.065(5) 0.684(2) 0.799(5) 0.145(16) Uani d P 0.32(5) A 2
    F F3' 0.906(3) 0.721(2) 0.789(2) 0.129(17) Uani d P 0.32(5) A 2
    F F4' 0.910(5) 0.685(3) 0.645(8) 0.123(15) Uani d P 0.32(5) A 2
    N N1 0.4999(5) 0.6178(2) 0.4340(4) 0.0469(14) Uani d . 1 . .
    N N2 0.4973(5) 0.52483(19) 0.4841(4) 0.0437(13) Uani d . 1 . .
    Cl Cl1 0.7434(6) 0.1422(2) 0.1283(7) 0.140(3) Uani d P 0.513(4) B 1
    Cl Cl2 0.6074(8) 0.2242(3) 0.1389(9) 0.163(3) Uani d PU 0.513(4) B 1
    Cl Cl3 0.4482(17) 0.2880(6) 0.2405(19) 0.140(3) Uani d P 0.173(5) C 2
    Cl Cl4 0.303(3) 0.2584(14) 0.038(4) 0.163(3) Uani d P 0.173(5) C 2
    Cl Cl5 0.687(2) 0.2339(8) 0.229(3) 0.140(3) Uani d P 0.141(5) D 3
    Cl Cl6 0.846(3) 0.2284(12) 0.451(3) 0.163(3) Uani d P 0.141(5) D 3
    Cl Cl7 0.2701(18) 0.2418(7) 0.105(2) 0.140(3) Uani d P 0.173(5) E 4
    Cl Cl8 0.473(2) 0.2573(9) 0.090(2) 0.163(3) Uani d P 0.173(5) E 4
    P P1 0.44194(15) 0.54008(7) 0.20904(13) 0.0438(5) Uani d . 1 . .
    P P2 0.21113(15) 0.57584(7) 0.31766(14) 0.0456(5) Uani d . 1 . .
    B B1 0.9692(15) 0.7102(6) 0.7357(12) 0.103(4) Uani d . 1 . .
    C C1 0.5039(7) 0.6647(3) 0.4100(7) 0.064(2) Uani d . 1 . .
    H H1 0.4538 0.6759 0.3435 0.077 Uiso calc R 1 . .
    C C2 0.5824(8) 0.6983(3) 0.4827(8) 0.082(3) Uani d . 1 . .
    H H2 0.5860 0.7302 0.4621 0.098 Uiso calc R 1 . .
    C C3 0.6508(8) 0.6832(3) 0.5813(8) 0.088(3) Uani d . 1 . .
    H H3 0.6985 0.7050 0.6314 0.106 Uiso calc R 1 . .
    C C4 0.6489(7) 0.6349(3) 0.6066(7) 0.074(2) Uani d . 1 . .
    H H4 0.6985 0.6235 0.6731 0.089 Uiso calc R 1 . .
    C C5 0.5730(6) 0.6032(3) 0.5329(6) 0.0514(18) Uani d . 1 . .
    C C6 0.5683(6) 0.5522(2) 0.5556(5) 0.0482(17) Uani d . 1 . .
    H H6 0.6163 0.5395 0.6213 0.058 Uiso calc R 1 . .
    C C7 0.3910(6) 0.5791(3) 0.0920(5) 0.0484(17) Uani d . 1 . .
    C C8 0.4119(8) 0.6284(3) 0.1071(6) 0.067(2) Uani d . 1 . .
    H H8 0.4525 0.6402 0.1756 0.080 Uiso calc R 1 . .
    C C9 0.3739(8) 0.6607(3) 0.0231(7) 0.081(3) Uani d . 1 . .
    H H9 0.3866 0.6939 0.0347 0.097 Uiso calc R 1 . .
    C C10 0.3171(8) 0.6428(3) -0.0782(7) 0.075(2) Uani d . 1 . .
    H H10 0.2902 0.6640 -0.1356 0.090 Uiso calc R 1 . .
    C C11 0.3000(7) 0.5942(3) -0.0948(6) 0.067(2) Uani d . 1 . .
    H H11 0.2636 0.5824 -0.1638 0.080 Uiso calc R 1 . .
    C C12 0.3363(6) 0.5620(3) -0.0101(5) 0.0536(18) Uani d . 1 . .
    H H12 0.3237 0.5289 -0.0224 0.064 Uiso calc R 1 . .
    C C13 0.3871(6) 0.4803(2) 0.1559(5) 0.0468(17) Uani d . 1 . .
    C C14 0.4509(7) 0.4451(3) 0.1386(7) 0.065(2) Uani d . 1 . .
    H H14 0.5260 0.4513 0.1535 0.079 Uiso calc R 1 . .
    C C15 0.4029(9) 0.3994(3) 0.0981(8) 0.085(3) Uani d . 1 . .
    H H15 0.4456 0.3756 0.0845 0.101 Uiso calc R 1 . .
    C C16 0.2935(9) 0.3901(3) 0.0789(8) 0.083(3) Uani d . 1 . .
    H H16 0.2636 0.3595 0.0546 0.100 Uiso calc R 1 . .
    C C17 0.2244(8) 0.4257(3) 0.0947(7) 0.073(2) Uani d . 1 . .
    H H17 0.1492 0.4196 0.0792 0.087 Uiso calc R 1 . .
    C C18 0.2741(7) 0.4699(3) 0.1344(6) 0.060(2) Uani d . 1 . .
    H H18 0.2313 0.4938 0.1475 0.072 Uiso calc R 1 . .
    C C19 0.5921(6) 0.5342(3) 0.2423(5) 0.0485(17) Uani d . 1 . .
    C C20 0.6401(7) 0.5499(3) 0.1748(6) 0.060(2) Uani d . 1 . .
    H H20 0.5952 0.5659 0.1120 0.072 Uiso calc R 1 . .
    C C21 0.7526(7) 0.5422(3) 0.1992(7) 0.068(2) Uani d . 1 . .
    H H21 0.7828 0.5533 0.1536 0.081 Uiso calc R 1 . .
    C C22 0.8193(7) 0.5184(3) 0.2904(7) 0.064(2) Uani d . 1 . .
    H H22 0.8946 0.5123 0.3060 0.077 Uiso calc R 1 . .
    C C23 0.7752(7) 0.5031(3) 0.3599(7) 0.074(2) Uani d . 1 . .
    H H23 0.8209 0.4876 0.4231 0.089 Uiso calc R 1 . .
    C C24 0.6624(7) 0.5111(3) 0.3344(6) 0.063(2) Uani d . 1 . .
    H H24 0.6331 0.5006 0.3812 0.076 Uiso calc R 1 . .
    C C25 0.1225(6) 0.5213(3) 0.2757(6) 0.0512(18) Uani d . 1 . .
    C C26 0.1505(7) 0.4826(3) 0.3480(6) 0.061(2) Uani d . 1 . .
    H H26 0.2064 0.4864 0.4167 0.073 Uiso calc R 1 . .
    C C27 0.0942(7) 0.4386(3) 0.3166(8) 0.071(2) Uani d . 1 . .
    H H27 0.1140 0.4128 0.3641 0.085 Uiso calc R 1 . .
    C C28 0.0077(7) 0.4326(4) 0.2137(8) 0.077(3) Uani d . 1 . .
    H H28 -0.0296 0.4030 0.1927 0.093 Uiso calc R 1 . .
    C C29 -0.0202(7) 0.4710(3) 0.1457(8) 0.072(2) Uani d . 1 . .
    H H29 -0.0781 0.4678 0.0779 0.086 Uiso calc R 1 . .
    C C30 0.0366(6) 0.5151(3) 0.1763(6) 0.0582(19) Uani d . 1 . .
    H H30 0.0160 0.5409 0.1284 0.070 Uiso calc R 1 . .
    C C31 0.1930(6) 0.5960(3) 0.4352(6) 0.0567(19) Uani d . 1 . .
    C C32 0.0874(7) 0.5932(3) 0.4398(7) 0.070(2) Uani d . 1 . .
    H H32 0.0263 0.5787 0.3847 0.084 Uiso calc R 1 . .
    C C33 0.0749(9) 0.6121(4) 0.5264(7) 0.079(3) Uani d . 1 . .
    H H33 0.0043 0.6124 0.5273 0.094 Uiso calc R 1 . .
    C C34 0.1650(8) 0.6302(4) 0.6095(7) 0.080(3) Uani d . 1 . .
    H H34 0.1563 0.6413 0.6688 0.096 Uiso calc R 1 . .
    C C35 0.2679(9) 0.6326(4) 0.6087(7) 0.089(3) Uani d . 1 . .
    H H35 0.3288 0.6454 0.6667 0.107 Uiso calc R 1 . .
    C C36 0.2826(7) 0.6156(3) 0.5201(6) 0.070(2) Uani d . 1 . .
    H H36 0.3529 0.6177 0.5189 0.083 Uiso calc R 1 . .
    C C37 0.1303(6) 0.6189(3) 0.2139(6) 0.0516(18) Uani d . 1 . .
    C C38 0.0403(8) 0.6452(3) 0.2120(7) 0.079(3) Uani d . 1 . .
    H H38 0.0229 0.6437 0.2702 0.095 Uiso calc R 1 . .
    C C39 -0.0260(8) 0.6740(4) 0.1252(8) 0.091(3) Uani d . 1 . .
    H H39 -0.0890 0.6901 0.1241 0.109 Uiso calc R 1 . .
    C C40 0.0028(9) 0.6785(3) 0.0414(7) 0.082(3) Uani d . 1 . .
    H H40 -0.0394 0.6984 -0.0158 0.098 Uiso calc R 1 . .
    C C41 0.0906(9) 0.6544(4) 0.0423(7) 0.086(3) Uani d . 1 . .
    H H41 0.1109 0.6574 -0.0139 0.104 Uiso calc R 1 . .
    C C42 0.1533(8) 0.6240(3) 0.1295(7) 0.075(3) Uani d . 1 . .
    H H42 0.2137 0.6067 0.1281 0.090 Uiso calc R 1 . .
    C C43 0.709(2) 0.2027(8) 0.109(2) 0.131(7) Uani d PU 0.513(4) B 1
    H H43A 0.7768 0.2211 0.1497 0.157 Uiso calc PR 0.513(4) B 1
    H H43B 0.6878 0.2098 0.0346 0.157 Uiso calc PR 0.513(4) B 1
    C C44 0.325(7) 0.255(3) 0.169(7) 0.131(7) Uani d P 0.173(5) C 2
    H H44A 0.3341 0.2214 0.1924 0.157 Uiso calc PR 0.173(5) C 2
    H H44B 0.2618 0.2690 0.1780 0.157 Uiso calc PR 0.173(5) C 2
    C C45 0.798(7) 0.204(3) 0.328(8) 0.131(7) Uani d P 0.141(5) D 3
    H H45A 0.7746 0.1705 0.3323 0.157 Uiso calc PR 0.141(5) D 3
    H H45B 0.8602 0.2021 0.3081 0.157 Uiso calc PR 0.141(5) D 3
    C C46 0.330(9) 0.260(4) 0.020(11) 0.131(7) Uani d P 0.173(5) E 4
    H H46A 0.3051 0.2395 -0.0415 0.157 Uiso calc PR 0.173(5) E 4
    H H46B 0.3070 0.2935 -0.0035 0.157 Uiso calc PR 0.173(5) E 4
loop_
    _atom_site_aniso_label
    _atom_site_aniso_U_11
    _atom_site_aniso_U_22
    _atom_site_aniso_U_33
    _atom_site_aniso_U_12
    _atom_site_aniso_U_13
    _atom_site_aniso_U_23
    Cu1 0.0449(5) 0.0480(5) 0.0388(5) 0.0011(4) 0.0178(4) -0.0006(4)
    F1 0.133(10) 0.127(17) 0.133(11) 0.000(9) 0.059(8) 0.021(10)
    F2 0.16(2) 0.080(8) 0.176(13) 0.035(10) 0.036(12) 0.016(7)
    F3 0.15(3) 0.182(16) 0.139(15) 0.01(2) 0.07(2) -0.059(11)
    F4 0.095(10) 0.135(18) 0.157(12) -0.007(13) -0.014(8) -0.005(15)
    F1' 0.16(5) 0.14(3) 0.18(3) -0.01(3) 0.03(3) 0.03(2)
    F2' 0.12(3) 0.12(3) 0.16(3) 0.02(3) 0.02(2) 0.01(3)
    F3' 0.13(2) 0.13(4) 0.13(2) 0.00(2) 0.059(16) -0.01(2)
    F4' 0.10(3) 0.13(3) 0.14(3) 0.00(3) 0.05(3) -0.039(19)
    N1 0.052(4) 0.038(3) 0.050(3) 0.001(3) 0.021(3) 0.000(3)
    N2 0.047(3) 0.044(3) 0.044(3) 0.006(3) 0.023(3) 0.000(3)
    Cl1 0.115(4) 0.079(3) 0.200(6) 0.004(3) 0.042(4) 0.054(4)
    Cl2 0.141(6) 0.136(6) 0.219(8) 0.004(5) 0.083(6) 0.030(5)
    Cl3 0.115(4) 0.079(3) 0.200(6) 0.004(3) 0.042(4) 0.054(4)
    Cl4 0.141(6) 0.136(6) 0.219(8) 0.004(5) 0.083(6) 0.030(5)
    Cl5 0.115(4) 0.079(3) 0.200(6) 0.004(3) 0.042(4) 0.054(4)
    Cl6 0.141(6) 0.136(6) 0.219(8) 0.004(5) 0.083(6) 0.030(5)
    Cl7 0.115(4) 0.079(3) 0.200(6) 0.004(3) 0.042(4) 0.054(4)
    Cl8 0.141(6) 0.136(6) 0.219(8) 0.004(5) 0.083(6) 0.030(5)
    P1 0.0456(11) 0.0486(11) 0.0392(9) 0.0020(8) 0.0200(8) 0.0000(8)
    P2 0.0431(10) 0.0539(11) 0.0409(10) 0.0029(8) 0.0190(8) 0.0010(8)
    B1 0.124(13) 0.080(10) 0.093(10) 0.018(10) 0.033(10) -0.015(8)
    C1 0.068(6) 0.052(5) 0.066(5) 0.001(4) 0.022(4) -0.005(4)
    C2 0.082(7) 0.052(5) 0.092(7) -0.011(5) 0.019(5) 0.001(5)
    C3 0.081(7) 0.064(6) 0.091(7) -0.014(5) 0.009(5) -0.014(5)
    C4 0.067(6) 0.058(5) 0.071(5) -0.004(4) 0.005(4) -0.007(4)
    C5 0.049(4) 0.049(4) 0.056(4) 0.003(3) 0.022(4) -0.002(3)
    C6 0.050(4) 0.051(4) 0.042(4) 0.005(3) 0.018(3) 0.000(3)
    C7 0.049(4) 0.056(5) 0.046(4) 0.005(3) 0.025(3) 0.002(3)
    C8 0.085(6) 0.062(5) 0.050(4) -0.004(5) 0.025(4) 0.001(4)
    C9 0.101(8) 0.062(6) 0.072(6) 0.000(5) 0.029(5) 0.006(5)
    C10 0.088(7) 0.075(6) 0.061(5) -0.002(5) 0.030(5) 0.017(5)
    C11 0.076(6) 0.074(6) 0.052(5) -0.001(5) 0.028(4) 0.001(4)
    C12 0.058(5) 0.054(4) 0.047(4) 0.006(4) 0.021(3) -0.001(3)
    C13 0.052(4) 0.047(4) 0.050(4) 0.003(3) 0.030(3) 0.001(3)
    C14 0.063(5) 0.057(5) 0.082(6) -0.005(4) 0.036(5) -0.010(4)
    C15 0.083(7) 0.066(6) 0.107(8) 0.002(5) 0.043(6) -0.021(5)
    C16 0.081(7) 0.065(6) 0.104(7) -0.019(5) 0.039(6) -0.016(5)
    C17 0.070(6) 0.074(6) 0.075(6) -0.016(5) 0.032(5) -0.016(5)
    C18 0.063(5) 0.060(5) 0.062(5) 0.005(4) 0.032(4) -0.007(4)
    C19 0.051(4) 0.055(4) 0.043(4) 0.000(3) 0.023(3) -0.001(3)
    C20 0.052(5) 0.072(5) 0.057(5) 0.003(4) 0.024(4) 0.007(4)
    C21 0.056(5) 0.086(6) 0.073(6) -0.009(5) 0.038(5) -0.003(5)
    C22 0.050(5) 0.074(6) 0.077(6) 0.003(4) 0.035(4) -0.007(5)
    C23 0.052(5) 0.095(7) 0.073(6) 0.021(5) 0.023(4) 0.009(5)
    C24 0.057(5) 0.077(6) 0.063(5) 0.011(4) 0.033(4) 0.009(4)
    C25 0.049(4) 0.055(4) 0.057(4) 0.004(4) 0.029(4) 0.003(3)
    C26 0.062(5) 0.061(5) 0.064(5) 0.004(4) 0.031(4) 0.006(4)
    C27 0.071(6) 0.066(6) 0.090(6) 0.003(5) 0.048(5) 0.013(5)
    C28 0.061(6) 0.074(6) 0.099(7) -0.006(5) 0.036(5) -0.003(5)
    C29 0.060(6) 0.077(6) 0.077(6) -0.011(5) 0.028(4) -0.009(5)
    C30 0.055(5) 0.062(5) 0.059(5) -0.005(4) 0.026(4) 0.002(4)
    C31 0.054(5) 0.071(5) 0.049(4) 0.011(4) 0.026(4) 0.003(4)
    C32 0.068(6) 0.087(6) 0.059(5) 0.005(5) 0.030(4) 0.001(4)
    C33 0.080(7) 0.106(7) 0.070(6) 0.016(6) 0.051(5) 0.005(5)
    C34 0.079(7) 0.114(8) 0.059(5) 0.015(6) 0.041(5) -0.005(5)
    C35 0.085(7) 0.115(8) 0.058(5) 0.007(6) 0.022(5) -0.021(5)
    C36 0.061(5) 0.094(7) 0.055(5) 0.000(5) 0.025(4) -0.010(4)
    C37 0.052(5) 0.059(5) 0.052(4) 0.004(4) 0.030(4) 0.003(3)
    C38 0.080(6) 0.095(7) 0.067(6) 0.025(6) 0.037(5) 0.022(5)
    C39 0.085(7) 0.101(8) 0.085(7) 0.047(6) 0.035(6) 0.026(6)
    C40 0.083(7) 0.081(7) 0.070(6) 0.017(5) 0.021(5) 0.023(5)
    C41 0.095(7) 0.102(8) 0.070(6) 0.026(6) 0.042(5) 0.032(5)
    C42 0.075(6) 0.089(7) 0.068(5) 0.025(5) 0.037(5) 0.019(5)
    C43 0.114(17) 0.079(13) 0.18(2) -0.002(11) 0.048(14) 0.025(14)
    C44 0.114(17) 0.079(13) 0.18(2) -0.002(11) 0.048(14) 0.025(14)
    C45 0.114(17) 0.079(13) 0.18(2) -0.002(11) 0.048(14) 0.025(14)
    C46 0.114(17) 0.079(13) 0.18(2) -0.002(11) 0.048(14) 0.025(14)
loop_
    _geom_bond_atom_site_label_1
    _geom_bond_atom_site_label_2
    _geom_bond_site_symmetry_2
    _geom_bond_distance
    _geom_bond_publ_flag
    Cu1 N1 . 2.061(6) yes
    Cu1 N2 . 2.175(5) yes
    Cu1 P1 . 2.2741(19) yes
    Cu1 P2 . 2.292(2) yes
    F1 B1 . 1.43(2) ?
    F2 B1 . 1.35(2) ?
    F3 B1 . 1.36(4) ?
    F4 B1 . 1.33(3) ?
    F1' B1 . 1.40(4) ?
    F2' B1 . 1.39(5) ?
    F3' B1 . 1.36(3) ?
    F4' B1 . 1.36(9) ?
    N1 C1 . 1.338(9) ?
    N1 C5 . 1.361(9) ?
    N2 C6 . 1.278(8) ?
    N2 N2 3_666 1.428(10) ?
    Cl1 C43 . 1.72(2) ?
    Cl2 C43 . 1.66(3) ?
    Cl3 C44 . 1.75(8) ?
    Cl4 C44 . 1.72(9) ?
    Cl5 C45 . 1.74(9) ?
    Cl6 C45 . 1.69(10) ?
    Cl7 C46 . 1.75(12) ?
    Cl8 C46 . 1.71(11) ?
    P1 C13 . 1.820(7) ?
    P1 C7 . 1.823(7) ?
    P1 C19 . 1.825(7) ?
    P2 C37 . 1.819(7) ?
    P2 C31 . 1.833(7) ?
    P2 C25 . 1.833(8) ?
    C1 C2 . 1.432(11) ?
    C1 H1 . 0.9300 ?
    C2 C3 . 1.346(12) ?
    C2 H2 . 0.9300 ?
    C3 C4 . 1.378(12) ?
    C3 H3 . 0.9300 ?
    C4 C5 . 1.391(10) ?
    C4 H4 . 0.9300 ?
    C5 C6 . 1.444(10) ?
    C6 H6 . 0.9300 ?
    C7 C12 . 1.374(9) ?
    C7 C8 . 1.381(10) ?
    C8 C9 . 1.380(11) ?
    C8 H8 . 0.9300 ?
    C9 C10 . 1.374(12) ?
    C9 H9 . 0.9300 ?
    C10 C11 . 1.358(11) ?
    C10 H10 . 0.9300 ?
    C11 C12 . 1.386(10) ?
    C11 H11 . 0.9300 ?
    C12 H12 . 0.9300 ?
    C13 C14 . 1.365(10) ?
    C13 C18 . 1.408(10) ?
    C14 C15 . 1.412(11) ?
    C14 H14 . 0.9300 ?
    C15 C16 . 1.364(13) ?
    C15 H15 . 0.9300 ?
    C16 C17 . 1.412(12) ?
    C16 H16 . 0.9300 ?
    C17 C18 . 1.379(11) ?
    C17 H17 . 0.9300 ?
    C18 H18 . 0.9300 ?
    C19 C24 . 1.374(10) ?
    C19 C20 . 1.402(10) ?
    C20 C21 . 1.379(11) ?
    C20 H20 . 0.9300 ?
    C21 C22 . 1.364(12) ?
    C21 H21 . 0.9300 ?
    C22 C23 . 1.385(12) ?
    C22 H22 . 0.9300 ?
    C23 C24 . 1.382(11) ?
    C23 H23 . 0.9300 ?
    C24 H24 . 0.9300 ?
    C25 C30 . 1.373(10) ?
    C25 C26 . 1.402(10) ?
    C26 C27 . 1.386(11) ?
    C26 H26 . 0.9300 ?
    C27 C28 . 1.407(13) ?
    C27 H27 . 0.9300 ?
    C28 C29 . 1.361(12) ?
    C28 H28 . 0.9300 ?
    C29 C30 . 1.391(11) ?
    C29 H29 . 0.9300 ?
    C30 H30 . 0.9300 ?
    C31 C36 . 1.373(11) ?
    C31 C32 . 1.414(11) ?
    C32 C33 . 1.384(11) ?
    C32 H32 . 0.9300 ?
    C33 C34 . 1.347(13) ?
    C33 H33 . 0.9300 ?
    C34 C35 . 1.354(13) ?
    C34 H34 . 0.9300 ?
    C35 C36 . 1.404(11) ?
    C35 H35 . 0.9300 ?
    C36 H36 . 0.9300 ?
    C37 C42 . 1.338(11) ?
    C37 C38 . 1.372(11) ?
    C38 C39 . 1.396(12) ?
    C38 H38 . 0.9300 ?
    C39 C40 . 1.374(13) ?
    C39 H39 . 0.9300 ?
    C40 C41 . 1.322(13) ?
    C40 H40 . 0.9300 ?
    C41 C42 . 1.413(11) ?
    C41 H41 . 0.9300 ?
    C42 H42 . 0.9300 ?
    C43 H43A . 0.9700 ?
    C43 H43B . 0.9700 ?
    C44 H44A . 0.9700 ?
    C44 H44B . 0.9700 ?
    C45 H45A . 0.9700 ?
    C45 H45B . 0.9700 ?
    C46 H46A . 0.9700 ?
    C46 H46B . 0.9700 ?
loop_
    _geom_angle_atom_site_label_1
    _geom_angle_atom_site_label_2
    _geom_angle_atom_site_label_3
    _geom_angle_site_symmetry_1
    _geom_angle_site_symmetry_3
    _geom_angle
    _geom_angle_publ_flag
    N1 Cu1 N2 . . 77.5(2) ?
    N1 Cu1 P1 . . 111.87(17) ?
    N2 Cu1 P1 . . 108.09(15) ?
    N1 Cu1 P2 . . 112.10(17) ?
    N2 Cu1 P2 . . 113.75(15) ?
    P1 Cu1 P2 . . 124.02(7) ?
    C1 N1 C5 . . 116.9(6) ?
    C1 N1 Cu1 . . 128.0(5) ?
    C5 N1 Cu1 . . 115.2(5) ?
    C6 N2 N2 . 3_666 113.5(7) ?
    C6 N2 Cu1 . . 112.5(4) ?
    N2 N2 Cu1 3_666 . 133.9(6) ?
    C13 P1 C7 . . 103.8(3) ?
    C13 P1 C19 . . 102.7(3) ?
    C7 P1 C19 . . 103.0(3) ?
    C13 P1 Cu1 . . 113.3(2) ?
    C7 P1 Cu1 . . 114.9(2) ?
    C19 P1 Cu1 . . 117.4(2) ?
    C37 P2 C31 . . 104.9(3) ?
    C37 P2 C25 . . 101.8(3) ?
    C31 P2 C25 . . 103.1(3) ?
    C37 P2 Cu1 . . 114.8(2) ?
    C31 P2 Cu1 . . 116.1(3) ?
    C25 P2 Cu1 . . 114.5(2) ?
    F4 B1 F2 . . 114.7(17) ?
    F4' B1 F3' . . 113(3) ?
    F4 B1 F3 . . 111(2) ?
    F2 B1 F3 . . 112(2) ?
    F4' B1 F2' . . 109(4) ?
    F3' B1 F2' . . 111(4) ?
    F4' B1 F1' . . 110(4) ?
    F3' B1 F1' . . 110(2) ?
    F2' B1 F1' . . 104(3) ?
    F4 B1 F1 . . 108.5(19) ?
    F2 B1 F1 . . 105.0(17) ?
    F3 B1 F1 . . 105(2) ?
    N1 C1 C2 . . 122.5(8) ?
    N1 C1 H1 . . 118.7 ?
    C2 C1 H1 . . 118.7 ?
    C3 C2 C1 . . 119.2(8) ?
    C3 C2 H2 . . 120.4 ?
    C1 C2 H2 . . 120.4 ?
    C2 C3 C4 . . 118.8(8) ?
    C2 C3 H3 . . 120.6 ?
    C4 C3 H3 . . 120.6 ?
    C3 C4 C5 . . 120.1(8) ?
    C3 C4 H4 . . 120.0 ?
    C5 C4 H4 . . 120.0 ?
    N1 C5 C4 . . 122.4(7) ?
    N1 C5 C6 . . 115.5(6) ?
    C4 C5 C6 . . 122.1(7) ?
    N2 C6 C5 . . 119.1(6) ?
    N2 C6 H6 . . 120.4 ?
    C5 C6 H6 . . 120.4 ?
    C12 C7 C8 . . 118.4(7) ?
    C12 C7 P1 . . 123.6(6) ?
    C8 C7 P1 . . 118.0(5) ?
    C9 C8 C7 . . 121.6(8) ?
    C9 C8 H8 . . 119.2 ?
    C7 C8 H8 . . 119.2 ?
    C10 C9 C8 . . 118.8(8) ?
    C10 C9 H9 . . 120.6 ?
    C8 C9 H9 . . 120.6 ?
    C11 C10 C9 . . 120.3(8) ?
    C11 C10 H10 . . 119.8 ?
    C9 C10 H10 . . 119.8 ?
    C10 C11 C12 . . 120.7(8) ?
    C10 C11 H11 . . 119.6 ?
    C12 C11 H11 . . 119.6 ?
    C7 C12 C11 . . 120.0(7) ?
    C7 C12 H12 . . 120.0 ?
    C11 C12 H12 . . 120.0 ?
    C14 C13 C18 . . 119.0(7) ?
    C14 C13 P1 . . 123.1(6) ?
    C18 C13 P1 . . 117.8(5) ?
    C13 C14 C15 . . 120.0(8) ?
    C13 C14 H14 . . 120.0 ?
    C15 C14 H14 . . 120.0 ?
    C16 C15 C14 . . 119.8(9) ?
    C16 C15 H15 . . 120.1 ?
    C14 C15 H15 . . 120.1 ?
    C15 C16 C17 . . 121.9(9) ?
    C15 C16 H16 . . 119.0 ?
    C17 C16 H16 . . 119.0 ?
    C18 C17 C16 . . 116.7(8) ?
    C18 C17 H17 . . 121.7 ?
    C16 C17 H17 . . 121.7 ?
    C17 C18 C13 . . 122.6(7) ?
    C17 C18 H18 . . 118.7 ?
    C13 C18 H18 . . 118.7 ?
    C24 C19 C20 . . 116.9(7) ?
    C24 C19 P1 . . 120.1(5) ?
    C20 C19 P1 . . 123.0(6) ?
    C21 C20 C19 . . 121.6(7) ?
    C21 C20 H20 . . 119.2 ?
    C19 C20 H20 . . 119.2 ?
    C22 C21 C20 . . 119.9(8) ?
    C22 C21 H21 . . 120.1 ?
    C20 C21 H21 . . 120.1 ?
    C21 C22 C23 . . 120.1(8) ?
    C21 C22 H22 . . 119.9 ?
    C23 C22 H22 . . 119.9 ?
    C24 C23 C22 . . 119.3(8) ?
    C24 C23 H23 . . 120.4 ?
    C22 C23 H23 . . 120.4 ?
    C19 C24 C23 . . 122.2(8) ?
    C19 C24 H24 . . 118.9 ?
    C23 C24 H24 . . 118.9 ?
    C30 C25 C26 . . 118.7(7) ?
    C30 C25 P2 . . 124.0(6) ?
    C26 C25 P2 . . 117.1(6) ?
    C27 C26 C25 . . 119.6(8) ?
    C27 C26 H26 . . 120.2 ?
    C25 C26 H26 . . 120.2 ?
    C26 C27 C28 . . 121.0(8) ?
    C26 C27 H27 . . 119.5 ?
    C28 C27 H27 . . 119.5 ?
    C29 C28 C27 . . 118.5(9) ?
    C29 C28 H28 . . 120.8 ?
    C27 C28 H28 . . 120.8 ?
    C28 C29 C30 . . 120.9(9) ?
    C28 C29 H29 . . 119.5 ?
    C30 C29 H29 . . 119.5 ?
    C25 C30 C29 . . 121.3(8) ?
    C25 C30 H30 . . 119.4 ?
    C29 C30 H30 . . 119.4 ?
    C36 C31 C32 . . 118.5(7) ?
    C36 C31 P2 . . 119.9(6) ?
    C32 C31 P2 . . 121.5(6) ?
    C33 C32 C31 . . 119.9(8) ?
    C33 C32 H32 . . 120.1 ?
    C31 C32 H32 . . 120.1 ?
    C34 C33 C32 . . 120.0(9) ?
    C34 C33 H33 . . 120.0 ?
    C32 C33 H33 . . 120.0 ?
    C33 C34 C35 . . 121.6(8) ?
    C33 C34 H34 . . 119.2 ?
    C35 C34 H34 . . 119.2 ?
    C34 C35 C36 . . 119.9(9) ?
    C34 C35 H35 . . 120.1 ?
    C36 C35 H35 . . 120.1 ?
    C31 C36 C35 . . 120.0(8) ?
    C31 C36 H36 . . 120.0 ?
    C35 C36 H36 . . 120.0 ?
    C42 C37 C38 . . 116.0(7) ?
    C42 C37 P2 . . 119.4(6) ?
    C38 C37 P2 . . 124.4(6) ?
    C37 C38 C39 . . 122.0(8) ?
    C37 C38 H38 . . 119.0 ?
    C39 C38 H38 . . 119.0 ?
    C40 C39 C38 . . 119.3(9) ?
    C40 C39 H39 . . 120.4 ?
    C38 C39 H39 . . 120.4 ?
    C41 C40 C39 . . 119.9(8) ?
    C41 C40 H40 . . 120.1 ?
    C39 C40 H40 . . 120.1 ?
    C40 C41 C42 . . 119.4(9) ?
    C40 C41 H41 . . 120.3 ?
    C42 C41 H41 . . 120.3 ?
    C37 C42 C41 . . 123.3(8) ?
    C37 C42 H42 . . 118.4 ?
    C41 C42 H42 . . 118.4 ?
    Cl2 C43 Cl1 . . 119.5(15) ?
    Cl2 C43 H43A . . 107.4 ?
    Cl1 C43 H43A . . 107.4 ?
    Cl2 C43 H43B . . 107.4 ?
    Cl1 C43 H43B . . 107.4 ?
    H43A C43 H43B . . 107.0 ?
    Cl4 C44 Cl3 . . 106(5) ?
    Cl4 C44 H44A . . 110.5 ?
    Cl3 C44 H44A . . 110.5 ?
    Cl4 C44 H44B . . 110.5 ?
    Cl3 C44 H44B . . 110.5 ?
    H44A C44 H44B . . 108.7 ?
    Cl6 C45 Cl5 . . 116(5) ?
    Cl6 C45 H45A . . 108.4 ?
    Cl5 C45 H45A . . 108.4 ?
    Cl6 C45 H45B . . 108.4 ?
    Cl5 C45 H45B . . 108.4 ?
    H45A C45 H45B . . 107.4 ?
    Cl8 C46 Cl7 . . 107(7) ?
    Cl8 C46 H46A . . 110.2 ?
    Cl7 C46 H46A . . 110.2 ?
    Cl8 C46 H46B . . 110.2 ?
    Cl7 C46 H46B . . 109.0 ?
    H46A C46 H46B . . 108.5 ?
loop_
    _geom_torsion_atom_site_label_1
    _geom_torsion_atom_site_label_2
    _geom_torsion_atom_site_label_3
    _geom_torsion_atom_site_label_4
    _geom_torsion_site_symmetry_1
    _geom_torsion_site_symmetry_2
    _geom_torsion_site_symmetry_3
    _geom_torsion_site_symmetry_4
    _geom_torsion
    _geom_torsion_publ_flag
    N2 Cu1 N1 C1 . . . . 179.0(7) ?
    P1 Cu1 N1 C1 . . . . 74.3(6) ?
    P2 Cu1 N1 C1 . . . . -70.2(7) ?
    N2 Cu1 N1 C5 . . . . -2.5(5) ?
    P1 Cu1 N1 C5 . . . . -107.3(5) ?
    P2 Cu1 N1 C5 . . . . 108.3(5) ?
    N1 Cu1 N2 C6 . . . . 2.1(5) ?
    P1 Cu1 N2 C6 . . . . 111.4(5) ?
    P2 Cu1 N2 C6 . . . . -106.8(5) ?
    N1 Cu1 N2 N2 . . . 3_666 -178.3(8) ?
    P1 Cu1 N2 N2 . . . 3_666 -69.1(7) ?
    P2 Cu1 N2 N2 . . . 3_666 72.8(7) ?
    N1 Cu1 P1 C13 . . . . 159.0(3) ?
    N2 Cu1 P1 C13 . . . . 75.5(3) ?
    P2 Cu1 P1 C13 . . . . -61.5(3) ?
    N1 Cu1 P1 C7 . . . . -81.9(3) ?
    N2 Cu1 P1 C7 . . . . -165.4(3) ?
    P2 Cu1 P1 C7 . . . . 57.6(3) ?
    N1 Cu1 P1 C19 . . . . 39.4(3) ?
    N2 Cu1 P1 C19 . . . . -44.0(3) ?
    P2 Cu1 P1 C19 . . . . 178.9(3) ?
    N1 Cu1 P2 C37 . . . . 82.5(3) ?
    N2 Cu1 P2 C37 . . . . 168.2(3) ?
    P1 Cu1 P2 C37 . . . . -56.9(3) ?
    N1 Cu1 P2 C31 . . . . -40.3(3) ?
    N2 Cu1 P2 C31 . . . . 45.4(3) ?
    P1 Cu1 P2 C31 . . . . -179.7(3) ?
    N1 Cu1 P2 C25 . . . . -160.3(3) ?
    N2 Cu1 P2 C25 . . . . -74.7(3) ?
    P1 Cu1 P2 C25 . . . . 60.3(3) ?
    C5 N1 C1 C2 . . . . 1.4(12) ?
    Cu1 N1 C1 C2 . . . . 179.8(7) ?
    N1 C1 C2 C3 . . . . -3.8(15) ?
    C1 C2 C3 C4 . . . . 4.7(16) ?
    C2 C3 C4 C5 . . . . -3.4(16) ?
    C1 N1 C5 C4 . . . . -0.1(11) ?
    Cu1 N1 C5 C4 . . . . -178.7(6) ?
    C1 N1 C5 C6 . . . . -178.7(7) ?
    Cu1 N1 C5 C6 . . . . 2.6(8) ?
    C3 C4 C5 N1 . . . . 1.1(14) ?
    C3 C4 C5 C6 . . . . 179.6(8) ?
    N2 N2 C6 C5 3_666 . . . 178.9(6) ?
    Cu1 N2 C6 C5 . . . . -1.4(8) ?
    N1 C5 C6 N2 . . . . -0.7(10) ?
    C4 C5 C6 N2 . . . . -179.4(7) ?
    C13 P1 C7 C12 . . . . -6.9(7) ?
    C19 P1 C7 C12 . . . . 99.9(7) ?
    Cu1 P1 C7 C12 . . . . -131.2(6) ?
    C13 P1 C7 C8 . . . . 175.2(6) ?
    C19 P1 C7 C8 . . . . -78.0(7) ?
    Cu1 P1 C7 C8 . . . . 50.9(7) ?
    C12 C7 C8 C9 . . . . 3.5(13) ?
    P1 C7 C8 C9 . . . . -178.4(7) ?
    C7 C8 C9 C10 . . . . -2.1(15) ?
    C8 C9 C10 C11 . . . . -0.8(15) ?
    C9 C10 C11 C12 . . . . 2.0(14) ?
    C8 C7 C12 C11 . . . . -2.2(11) ?
    P1 C7 C12 C11 . . . . 179.9(6) ?
    C10 C11 C12 C7 . . . . -0.5(13) ?
    C7 P1 C13 C14 . . . . 100.6(7) ?
    C19 P1 C13 C14 . . . . -6.4(7) ?
    Cu1 P1 C13 C14 . . . . -134.1(6) ?
    C7 P1 C13 C18 . . . . -81.0(6) ?
    C19 P1 C13 C18 . . . . 172.0(6) ?
    Cu1 P1 C13 C18 . . . . 44.3(6) ?
    C18 C13 C14 C15 . . . . 1.0(12) ?
    P1 C13 C14 C15 . . . . 179.4(7) ?
    C13 C14 C15 C16 . . . . -1.7(14) ?
    C14 C15 C16 C17 . . . . 2.3(16) ?
    C15 C16 C17 C18 . . . . -2.3(15) ?
    C16 C17 C18 C13 . . . . 1.6(13) ?
    C14 C13 C18 C17 . . . . -1.1(12) ?
    P1 C13 C18 C17 . . . . -179.6(6) ?
    C13 P1 C19 C24 . . . . -79.3(7) ?
    C7 P1 C19 C24 . . . . 173.0(6) ?
    Cu1 P1 C19 C24 . . . . 45.7(7) ?
    C13 P1 C19 C20 . . . . 96.9(7) ?
    C7 P1 C19 C20 . . . . -10.7(7) ?
    Cu1 P1 C19 C20 . . . . -138.0(6) ?
    C24 C19 C20 C21 . . . . 0.5(12) ?
    P1 C19 C20 C21 . . . . -175.9(6) ?
    C19 C20 C21 C22 . . . . 0.7(13) ?
    C20 C21 C22 C23 . . . . -1.8(13) ?
    C21 C22 C23 C24 . . . . 1.7(13) ?
    C20 C19 C24 C23 . . . . -0.6(12) ?
    P1 C19 C24 C23 . . . . 175.9(7) ?
    C22 C23 C24 C19 . . . . -0.5(13) ?
    C37 P2 C25 C30 . . . . 15.0(7) ?
    C31 P2 C25 C30 . . . . 123.6(7) ?
    Cu1 P2 C25 C30 . . . . -109.4(6) ?
    C37 P2 C25 C26 . . . . -169.6(6) ?
    C31 P2 C25 C26 . . . . -61.0(6) ?
    Cu1 P2 C25 C26 . . . . 66.0(6) ?
    C30 C25 C26 C27 . . . . 2.5(11) ?
    P2 C25 C26 C27 . . . . -173.1(6) ?
    C25 C26 C27 C28 . . . . -1.4(12) ?
    C26 C27 C28 C29 . . . . -0.4(13) ?
    C27 C28 C29 C30 . . . . 1.1(13) ?
    C26 C25 C30 C29 . . . . -1.9(11) ?
    P2 C25 C30 C29 . . . . 173.4(6) ?
    C28 C29 C30 C25 . . . . 0.1(13) ?
    C37 P2 C31 C36 . . . . -110.6(7) ?
    C25 P2 C31 C36 . . . . 143.2(7) ?
    Cu1 P2 C31 C36 . . . . 17.3(8) ?
    C37 P2 C31 C32 . . . . 67.5(7) ?
    C25 P2 C31 C32 . . . . -38.7(7) ?
    Cu1 P2 C31 C32 . . . . -164.6(6) ?
    C36 C31 C32 C33 . . . . 3.0(13) ?
    P2 C31 C32 C33 . . . . -175.1(7) ?
    C31 C32 C33 C34 . . . . -4.6(14) ?
    C32 C33 C34 C35 . . . . 3.3(16) ?
    C33 C34 C35 C36 . . . . -0.5(16) ?
    C32 C31 C36 C35 . . . . -0.2(13) ?
    P2 C31 C36 C35 . . . . 177.9(7) ?
    C34 C35 C36 C31 . . . . -1.1(15) ?
    C31 P2 C37 C42 . . . . 159.1(7) ?
    C25 P2 C37 C42 . . . . -93.7(7) ?
    Cu1 P2 C37 C42 . . . . 30.5(8) ?
    C31 P2 C37 C38 . . . . -25.2(9) ?
    C25 P2 C37 C38 . . . . 82.0(8) ?
    Cu1 P2 C37 C38 . . . . -153.8(7) ?
    C42 C37 C38 C39 . . . . 2.4(14) ?
    P2 C37 C38 C39 . . . . -173.3(8) ?
    C37 C38 C39 C40 . . . . -3.5(16) ?
    C38 C39 C40 C41 . . . . 2.0(16) ?
    C39 C40 C41 C42 . . . . 0.4(16) ?
    C38 C37 C42 C41 . . . . 0.1(14) ?
    P2 C37 C42 C41 . . . . 176.1(8) ?
    C40 C41 C42 C37 . . . . -1.6(16) ?
