# Supplementary material for: (μ-Pyridine-2-carbaldehyde azine)bis­[bis­(triphenyl­phosphine-κP)copper(I)] bis­(tetra­fluorido­borate) dichloro­methane disolvate
Source: Acta Crystallogr Sect E Struct Rep Online. 2009 Jul 31;65(Pt 8):m1017. doi: 10.1107/S160053680902995X (PMC2977430; doi:10.1107/S160053680902995X)
Supplement: Supplementary file 2 [file e-65-m1017-Isup2.hkl]

# 
# h,k,l, Fc-squared, Fo-squared, sigma(Fo-squared) and status flag 
# 
data_I
_shelx_title ' A in P2(1)/n' 
_shelx_refln_list_code          4 
_shelx_F_calc_maximum      466.53 
_exptl_crystal_F_000      1772.00 
_reflns_d_resolution_high  0.8403 
 
loop_ 
 _symmetry_equiv_pos_as_xyz 
 'x, y, z' 
 '-x+1/2, y+1/2, -z+1/2' 
 '-x, -y, -z' 
 'x-1/2, -y-1/2, z-1/2' 
 
_cell_length_a    13.0932 
_cell_length_b    27.5014 
_cell_length_c    13.9033 
_cell_angle_alpha  90.000 
_cell_angle_beta  115.117 
_cell_angle_gamma  90.000 
 
_shelx_F_squared_multiplier     1.000 
 
loop_ 
 _refln_index_h 
 _refln_index_k 
 _refln_index_l 
 _refln_F_squared_calc 
 _refln_F_squared_meas 
 _refln_F_squared_sigma 
 _refln_observed_status 
   2   0   0    12563.52     6023.72     70.54 o 
   4   0   0     4742.80     3582.34     73.61 o 
   6   0   0     7731.95     7035.86    147.22 o 
   8   0   0      433.43      656.35     79.74 o 
  10   0   0     2235.01     2223.62    119.62 o 
   1   1   0    14605.38       18.40    812.77 o 
   2   1   0      125.48      693.16     24.54 o 
   4   1   0     1005.85     2726.62     70.54 o 
   5   1   0    14833.58    15752.46    196.29 o 
   6   1   0      943.94      745.30     61.34 o 
   7   1   0        1.09       58.27     33.74 o 
   8   1   0      614.59      432.46     95.08 o 
   9   1   0      107.91      131.88     79.74 o 
  10   1   0      140.96      202.43    113.48 o 
  12   1   0      224.81      217.76    119.62 o 
   0   2   0    76757.33        0.00      3.07 o 
   1   2   0    14961.24     4330.70    107.35 o 
   2   2   0     3413.69      450.86     21.47 o 
   3   2   0     3781.35     6446.98    131.88 o 
   4   2   0      950.73     1134.82     52.14 o 
   5   2   0     1251.18     1278.97    107.35 o 
   6   2   0      600.05      828.11     61.34 o 
   7   2   0      197.40      272.97    128.82 o 
   8   2   0      311.64      352.71     73.61 o 
   9   2   0      710.03      785.17     67.48 o 
  10   2   0      269.46      230.03     61.34 o 
  11   2   0      967.69     1168.55     70.54 o 
  14   2   0       15.61       58.27    144.15 o 
   1   3   0    21044.11    21797.66    318.98 o 
   2   3   0      385.96       52.14     12.27 o 
   3   3   0     3752.82     4379.77     52.14 o 
   4   3   0       18.93       27.60     21.47 o 
   5   3   0     9167.92     8121.60    134.95 o 
   6   3   0     1911.66     2723.56     70.54 o 
   7   3   0      339.54      407.92     36.80 o 
   8   3   0      343.99      573.54     79.74 o 
   9   3   0       65.36       27.60     88.94 o 
  10   3   0       10.96      174.82     61.34 o 
  11   3   0       11.95       95.08    110.41 o 
  12   3   0      328.94      380.32    122.68 o 
  13   3   0       14.76      -58.27    128.82 o 
   0   4   0     2691.19       82.81      9.20 o 
   1   4   0    15738.97    23959.94    441.66 o 
   2   4   0     5395.11     2343.24     95.08 o 
   3   4   0    10302.56     7520.45     85.88 o 
   4   4   0      119.17      128.82     24.54 o 
   5   4   0       36.38        9.20     24.54 o 
   6   4   0        0.16       -9.20     49.07 o 
   7   4   0      422.24      389.52     39.87 o 
   8   4   0       26.84        3.07     73.61 o 
   9   4   0      293.06      328.18     92.01 o 
  11   4   0     1461.74     1867.84    122.68 o 
   1   5   0    13461.05    11710.07    300.57 o 
   2   5   0    11409.02     8394.57    156.42 o 
   3   5   0      321.25      518.33     46.01 o 
   4   5   0     2676.61     3824.63     95.08 o 
   5   5   0     1701.97     2005.86    107.35 o 
   6   5   0     5528.85     4557.66    272.97 o 
   7   5   0       61.89      159.49     64.41 o 
   8   5   0       42.37      -46.01     46.01 o 
   9   5   0      471.04      435.52     88.94 o 
  12   5   0      191.32      205.49    122.68 o 
   0   6   0     4178.74     8802.49    101.21 o 
   1   6   0    27083.73    30011.27    429.39 o 
   2   6   0     2607.09     2818.64     85.88 o 
   3   6   0        9.40       39.87     15.34 o 
   4   6   0     2888.04     3343.10    116.55 o 
   5   6   0      388.85      653.29     52.14 o 
   6   6   0     4631.20     6385.64     85.88 o 
   7   6   0      216.41      159.49     61.34 o 
   8   6   0       64.74       64.41     61.34 o 
   9   6   0        8.80       33.74     76.68 o 
  10   6   0     2169.02     1883.18    128.82 o 
  11   6   0      153.59       61.34    116.55 o 
  12   6   0      180.81      242.30    122.68 o 
   1   7   0     3277.01     2386.18     85.88 o 
   2   7   0     6255.74     7045.06    276.04 o 
   3   7   0      778.88     1358.71     52.14 o 
   4   7   0      103.86       33.74     39.87 o 
   5   7   0    11620.40    11461.63    435.52 o 
   6   7   0      508.88      472.33     39.87 o 
   7   7   0      238.73      174.82     58.27 o 
   8   7   0        0.52       -3.07     27.60 o 
   9   7   0       78.40      -46.01     88.94 o 
  10   7   0      155.89      184.02     46.01 o 
  12   7   0        8.55        6.13     49.07 o 
  13   7   0      286.42      352.71    131.88 o 
   0   8   0     2904.51     1591.81     42.94 o 
   1   8   0     3755.14     3846.10     88.94 o 
   2   8   0    13350.36    14789.41    190.16 o 
   3   8   0     8626.57    10336.02     95.08 o 
   4   8   0     3247.88     3294.03     76.68 o 
   5   8   0      459.13      515.27     61.34 o 
   6   8   0     4913.95     4468.72    128.82 o 
   7   8   0      968.32     1134.82     61.34 o 
   8   8   0       72.16       -3.07     88.94 o 
   9   8   0       77.75      125.75    101.21 o 
  10   8   0     1067.85     1177.75    119.62 o 
  13   8   0       11.14      184.02    150.29 o 
   1   9   0     8996.88     9655.13    162.55 o 
   2   9   0     3755.74     4045.46     79.74 o 
   3   9   0     5862.13     5118.94    107.35 o 
   4   9   0      647.91      475.40     55.21 o 
   5   9   0     9482.20    10360.56    536.74 o 
   6   9   0     4289.38     4600.60    104.28 o 
   7   9   0       93.96       82.81     52.14 o 
   8   9   0      121.79       -3.07     82.81 o 
  10   9   0      594.73      711.56    113.48 o 
  11   9   0       27.84      119.62    116.55 o 
   0  10   0     5759.12     7962.11    190.16 o 
   1  10   0     9793.29    10980.11    174.82 o 
   2  10   0      806.81      417.12     46.01 o 
   3  10   0      274.67      325.11     27.60 o 
   4  10   0      190.51      159.49     39.87 o 
   5  10   0     2357.82     2610.08     70.54 o 
   6  10   0      603.98      818.91    150.29 o 
   7  10   0     3072.48     3208.15     88.94 o 
   8  10   0      266.34      288.30     46.01 o 
   9  10   0      824.99     1067.34     82.81 o 
  10  10   0       90.65      116.55    104.28 o 
  11  10   0      798.56      874.11    119.62 o 
  12  10   0        0.23       33.74    122.68 o 
   1  11   0    11142.44    10771.54    230.03 o 
   2  11   0    22939.89    24916.86    328.18 o 
   3  11   0      213.85      116.55     64.41 o 
   4  11   0     4078.17     5023.86     95.08 o 
   5  11   0      144.82      272.97     46.01 o 
   6  11   0     7004.69     7023.59    223.90 o 
   8  11   0      776.01      539.80     61.34 o 
   9  11   0        4.03       42.94    104.28 o 
  10  11   0      135.61      279.10    113.48 o 
  11  11   0      100.86      153.35    125.75 o 
  12  11   0      642.83      828.11    141.09 o 
  13  11   0        0.16     -131.88    150.29 o 
   0  12   0     1266.25     1174.69     58.27 o 
   1  12   0     6316.53     6563.53     88.94 o 
   2  12   0     1905.14     2858.51    104.28 o 
   3  12   0     3856.25     3784.76     76.68 o 
   4  12   0       28.54      -12.27     70.54 o 
   5  12   0     1177.81     1910.78    116.55 o 
   6  12   0      259.36      147.22    125.75 o 
   7  12   0     1562.73     1183.89    199.36 o 
   8  12   0      168.68      134.95     55.21 o 
   9  12   0      651.41      714.63    107.35 o 
  10  12   0      976.74      929.32    116.55 o 
   1  13   0      726.09      858.78     49.07 o 
   2  13   0     4952.81     5529.92    177.89 o 
   3  13   0      153.09      223.90     30.67 o 
   4  13   0      621.47      561.27     46.01 o 
   5  13   0     2907.42     2766.50     61.34 o 
   6  13   0      834.23      779.04    128.82 o 
   7  13   0     3704.53     3527.13    153.35 o 
   9  13   0       29.87       52.14     98.15 o 
  10  13   0      209.01      156.42    128.82 o 
   0  14   0      351.29      297.51     30.67 o 
   1  14   0      526.01      374.18     61.34 o 
   2  14   0     5205.35     5171.08    122.68 o 
   3  14   0      374.04      401.79     55.21 o 
   4  14   0     1749.21     1410.85    138.02 o 
   5  14   0     1282.12     1052.00     73.61 o 
   6  14   0      339.55      340.44     92.01 o 
   7  14   0      292.32      506.07    168.69 o 
   8  14   0      357.41      404.85    113.48 o 
   9  14   0        0.50      -18.40     85.88 o 
  12  14   0       80.41      266.83    128.82 o 
   1  15   0       98.91       30.67     55.21 o 
   2  15   0       84.39      -30.67     58.27 o 
   3  15   0     1175.99      944.66     58.27 o 
   4  15   0     1474.09     1416.99     46.01 o 
   5  15   0     4997.18     5471.65    156.42 o 
   6  15   0      375.98      395.65     46.01 o 
   7  15   0      766.54      889.45     88.94 o 
   8  15   0      318.41      291.37     85.88 o 
   9  15   0      205.44      223.90     82.81 o 
  10  15   0       32.75     -119.62    134.95 o 
  11  15   0      197.58      165.62    125.75 o 
  12  15   0       14.59      -58.27    138.02 o 
   0  16   0     4465.50     3683.55     55.21 o 
   1  16   0      380.58      352.71     46.01 o 
   2  16   0       25.15      -33.74     49.07 o 
   3  16   0      235.38      404.85     61.34 o 
   4  16   0     2168.05     2334.04    125.75 o 
   5  16   0        1.58       -9.20     85.88 o 
   6  16   0       11.80       49.07     64.41 o 
   7  16   0       31.69       79.74    107.35 o 
   8  16   0      670.62      714.63     79.74 o 
   9  16   0       71.48      104.28     95.08 o 
  10  16   0      254.39      294.44     88.94 o 
  11  16   0      318.34      377.25    147.22 o 
   1  17   0     1092.13     1288.17     88.94 o 
   2  17   0      654.26      729.96     52.14 o 
   3  17   0      370.92      567.41     79.74 o 
   4  17   0      660.16      555.14     61.34 o 
   5  17   0      231.35      125.75     42.94 o 
   6  17   0      972.61     1214.56     61.34 o 
   7  17   0        7.12       12.27     73.61 o 
   8  17   0      645.24      625.68     92.01 o 
   9  17   0      117.36      101.21     70.54 o 
  10  17   0       24.11      113.48    110.41 o 
  12  17   0      168.39      138.02    168.69 o 
   0  18   0       68.98       52.14     46.01 o 
   1  18   0      828.84     1021.33     76.68 o 
   2  18   0     1170.93     1447.66     64.41 o 
   3  18   0      148.77       88.94     85.88 o 
   4  18   0     1033.05      861.85     52.14 o 
   5  18   0        5.94       82.81     79.74 o 
   6  18   0       22.82      -39.87     55.21 o 
   7  18   0     2026.58     2076.41     98.15 o 
   8  18   0       54.20       46.01    110.41 o 
   9  18   0        0.75       -6.13     67.48 o 
  10  18   0        6.50      -55.21    122.68 o 
  11  18   0      299.51      346.58     76.68 o 
   1  19   0      656.36      561.27     85.88 o 
   2  19   0     1899.65     1809.57    125.75 o 
   3  19   0      148.67       95.08     82.81 o 
   4  19   0      207.40      358.85     64.41 o 
   5  19   0      306.31      171.76    116.55 o 
   6  19   0     1296.94     1214.56    131.88 o 
   7  19   0       68.69       52.14    113.48 o 
   8  19   0      609.97      690.09    138.02 o 
   9  19   0        1.08      -30.67     76.68 o 
  10  19   0       39.49      -39.87    159.49 o 
  11  19   0       39.56      -36.80     98.15 o 
   0  20   0     1288.16     1542.74     95.08 o 
   1  20   0      449.85      355.78     61.34 o 
   2  20   0        9.47      -15.34     88.94 o 
   3  20   0      303.67      340.44     61.34 o 
   4  20   0        2.10      -21.47     61.34 o 
   5  20   0      815.72      901.72    147.22 o 
   6  20   0      552.97      564.34     82.81 o 
   7  20   0     2172.97     2487.39    147.22 o 
   8  20   0      687.85      867.98    101.21 o 
   9  20   0       52.92       39.87    138.02 o 
  10  20   0      382.84      417.12     98.15 o 
  11  20   0      160.27       76.68     88.94 o 
   1  21   0        7.99        6.13     64.41 o 
   2  21   0      219.55      325.11     79.74 o 
   3  21   0      142.46       95.08     98.15 o 
   4  21   0     1082.19     1260.57    138.02 o 
   5  21   0      159.75      144.15     82.81 o 
   6  21   0      673.17      644.08     88.94 o 
   7  21   0      144.18      144.15     70.54 o 
   8  21   0       91.57       58.27    101.21 o 
   9  21   0      544.17      533.67    104.28 o 
  10  21   0      102.89       27.60    104.28 o 
   0  22   0     2275.49     2054.94    110.41 o 
   1  22   0      494.09      355.78    131.88 o 
   2  22   0      160.30       42.94    116.55 o 
   3  22   0        1.61      -61.34    128.82 o 
   4  22   0      394.05      518.33    104.28 o 
   5  22   0       45.55        0.00     49.07 o 
   6  22   0        3.09     -122.68    122.68 o 
   7  22   0       54.42       39.87    168.69 o 
   8  22   0      527.03      613.41     82.81 o 
   9  22   0       35.75       52.14     67.48 o 
  10  22   0      784.02      812.77    153.35 o 
   1  23   0      290.30      441.66    138.02 o 
   2  23   0        7.12       95.08    104.28 o 
   3  23   0      170.44      230.03    187.09 o 
   4  23   0      749.30      739.16     76.68 o 
   5  23   0      268.06      220.83     88.94 o 
   6  23   0        8.77       30.67    131.88 o 
   7  23   0       39.71       12.27     82.81 o 
   8  23   0      166.11      217.76     92.01 o 
   9  23   0      618.46      447.79    153.35 o 
  10  23   0       40.46       30.67     92.01 o 
   0  24   0      842.34      978.39    138.02 o 
   1  24   0      623.10      644.08     76.68 o 
   2  24   0        0.14       -9.20     82.81 o 
   3  24   0      351.89      291.37     88.94 o 
   4  24   0     1014.28      944.66    110.41 o 
   5  24   0        4.37       24.54     92.01 o 
   6  24   0       10.49       79.74    101.21 o 
   7  24   0       45.11       -9.20     73.61 o 
   8  24   0      207.06      187.09    122.68 o 
   9  24   0       11.75       52.14    113.48 o 
   1  25   0       39.36       88.94     58.27 o 
   2  25   0      232.26      122.68     95.08 o 
   3  25   0      964.27     1104.14     92.01 o 
   4  25   0       66.69       49.07     82.81 o 
   5  25   0       57.56       95.08    107.35 o 
   6  25   0      275.17      153.35    147.22 o 
   7  25   0        4.81      113.48    134.95 o 
   8  25   0        9.63        9.20    104.28 o 
   9  25   0      209.28      125.75    110.41 o 
   0  26   0       96.12      202.43    131.88 o 
   1  26   0       27.58        6.13     88.94 o 
   2  26   0       91.50       30.67     82.81 o 
   3  26   0      181.14      171.76     82.81 o 
   4  26   0      348.57      383.38    116.55 o 
   5  26   0       70.95      116.55     98.15 o 
   6  26   0       60.83       42.94    104.28 o 
   7  26   0       13.90      -21.47    113.48 o 
   8  26   0       40.97       46.01    128.82 o 
   1  27   0       11.45      -46.01     70.54 o 
   2  27   0      370.86      466.19    128.82 o 
   3  27   0        0.06       76.68     92.01 o 
   4  27   0        4.16       49.07    101.21 o 
   5  27   0       45.57       76.68     95.08 o 
   6  27   0      238.20      128.82    107.35 o 
   7  27   0        4.48      -30.67     92.01 o 
   0  28   0      211.34      122.68    128.82 o 
   1  28   0       30.06      -12.27    110.41 o 
   2  28   0       17.23       92.01    131.88 o 
   3  28   0       40.99       30.67     58.27 o 
   4  28   0      122.15       12.27    104.28 o 
   5  28   0      242.35      263.77    101.21 o 
   6  28   0      154.07      202.43    180.96 o 
   7  28   0      153.41      147.22     85.88 o 
   1  29   0      198.06      193.23    101.21 o 
   2  29   0      108.39       27.60    104.28 o 
   3  29   0      118.37      116.55    104.28 o 
   4  29   0       83.44       92.01     82.81 o 
   5  29   0      440.11      404.85    122.68 o 
   6  29   0       42.30       98.15     95.08 o 
   0  30   0      163.68      153.35    153.35 o 
   1  30   0       13.09      -36.80     85.88 o 
   2  30   0        4.40       52.14    113.48 o 
   3  30   0        0.28      -49.07    125.75 o 
   4  30   0       90.76       33.74     76.68 o 
   5  30   0      115.21       42.94    128.82 o 
   1  31   0      241.07      407.92     95.08 o 
   2  31   0       15.25      -33.74     88.94 o 
   3  31   0       64.88      134.95     85.88 o 
   4  31   0       97.07      211.63     95.08 o 
   0  32   0       14.49      171.76    150.29 o 
   1  32   0       30.15      -39.87    119.62 o 
   2  32   0       72.30       95.08    101.21 o 
  -9   0   1      142.33       85.88     85.88 o 
  -7   0   1      279.33      208.56     67.48 o 
  -5   0   1     1060.86      736.10     58.27 o 
  -3   0   1   217650.11   281793.06   3508.73 o 
  -1   0   1    40146.31       -3.07     58.27 o 
   3   0   1     6944.92     2281.90     82.81 o 
   5   0   1     2772.32     2294.17    107.35 o 
   7   0   1     7397.79     9842.22    156.42 o 
   9   0   1     1314.30     1374.05     95.08 o 
 -13   1   1        0.52        3.07    125.75 o 
 -12   1   1      374.41      386.45    119.62 o 
 -10   1   1      361.18      361.91     73.61 o 
  -9   1   1       54.72       18.40     52.14 o 
  -8   1   1      147.67      318.98     67.48 o 
  -7   1   1        0.89      119.62     52.14 o 
  -6   1   1      944.46      628.75     46.01 o 
  -5   1   1    11758.72    12157.86    168.69 o 
  -4   1   1     8652.15     9492.58    128.82 o 
  -3   1   1    33805.76    40304.35    950.79 o 
  -2   1   1     1611.68      907.85     18.40 o 
  -1   1   1    11586.00       18.40    113.48 o 
   0   1   1     5298.15        0.00     95.08 o 
   1   1   1     3164.48     7293.49    211.63 o 
   2   1   1     1119.35      978.39     52.14 o 
   3   1   1       35.59       67.48     30.67 o 
   4   1   1    10575.49    11749.94    334.31 o 
   5   1   1     4506.91     5444.05     73.61 o 
   6   1   1       31.36       39.87     52.14 o 
   7   1   1        0.49       85.88     64.41 o 
   8   1   1     1123.51     1447.66     85.88 o 
   9   1   1        4.71      -15.34     46.01 o 
  10   1   1      976.27     1183.89     61.34 o 
  11   1   1      742.92      825.04    116.55 o 
  12   1   1        8.34      -88.94    119.62 o 
 -11   2   1     1091.58     1076.54     73.61 o 
 -10   2   1        7.33        9.20    113.48 o 
  -9   2   1        6.01      -61.34     70.54 o 
  -8   2   1     2034.04     1978.26     85.88 o 
  -7   2   1      340.51      245.37     61.34 o 
  -6   2   1        3.31       21.47     36.80 o 
  -5   2   1      217.04      377.25     36.80 o 
  -4   2   1     2682.43     1404.72     85.88 o 
  -3   2   1    17801.06    12271.34    190.16 o 
  -2   2   1     5022.71      932.39    147.22 o 
  -1   2   1     6553.22    15338.41    279.10 o 
   0   2   1    12368.62    25079.42    371.12 o 
   1   2   1     4763.63     3106.94    150.29 o 
   2   2   1     1987.15     2919.85    116.55 o 
   3   2   1     2966.60     9053.99    214.69 o 
   4   2   1       24.07       33.74     24.54 o 
   5   2   1      745.97      745.30     58.27 o 
   6   2   1     2739.84     2680.62     79.74 o 
   7   2   1     2166.22     1984.39    147.22 o 
   8   2   1       74.74      138.02     73.61 o 
   9   2   1      720.48      754.50     88.94 o 
  10   2   1     1481.90     1585.67    113.48 o 
  11   2   1      119.35      233.10    116.55 o 
  12   2   1       18.20       58.27     61.34 o 
 -13   3   1       56.85      180.96    128.82 o 
 -12   3   1        2.05       33.74    119.62 o 
 -11   3   1       43.54      184.02    122.68 o 
 -10   3   1      478.81      536.74    104.28 o 
  -9   3   1     1149.43     1015.20     92.01 o 
  -8   3   1      242.03      417.12     73.61 o 
  -7   3   1     7795.48     8051.06    211.63 o 
  -6   3   1     1572.93     2324.84     67.48 o 
  -5   3   1    13818.47    15951.82    294.44 o 
  -4   3   1      117.36      134.95     49.07 o 
  -3   3   1      181.08      291.37     46.01 o 
  -2   3   1     1591.28     3346.17    122.68 o 
  -1   3   1      811.31      217.76     33.74 o 
   0   3   1      232.57      380.32     15.34 o 
   1   3   1    15925.36     8228.95    272.97 o 
   2   3   1      130.84      177.89     24.54 o 
   3   3   1      876.89     1110.28     64.41 o 
   4   3   1     6231.76     6999.05    116.55 o 
   5   3   1     4499.19     4944.11    125.75 o 
   6   3   1      194.15      279.10     58.27 o 
   7   3   1      107.72        0.00     64.41 o 
   8   3   1      390.37      530.60     76.68 o 
  10   3   1      132.06      266.83    101.21 o 
  13   3   1       16.62        3.07     73.61 o 
 -14   4   1      101.45      187.09    144.15 o 
 -13   4   1      149.88      122.68    134.95 o 
 -11   4   1       34.00       70.54    107.35 o 
  -9   4   1       27.06       92.01     88.94 o 
  -8   4   1       62.77       88.94     61.34 o 
  -7   4   1       78.33      233.10     52.14 o 
  -6   4   1       30.82      -49.07    110.41 o 
  -5   4   1      796.29     1168.55     42.94 o 
  -4   4   1    18377.36    22953.94    266.83 o 
  -3   4   1       48.43      -18.40     33.74 o 
  -2   4   1      551.31      138.02     33.74 o 
  -1   4   1     3971.93     4091.47     76.68 o 
   0   4   1    35328.69    17709.25    116.55 o 
   1   4   1     1043.19       73.61     15.34 o 
   2   4   1      337.81      518.33    141.09 o 
   3   4   1      730.75     4020.93    263.77 o 
   4   4   1     5811.16     5391.91    475.40 o 
   5   4   1     2380.90     2153.08     61.34 o 
   6   4   1    13953.70    15372.15    171.76 o 
   7   4   1      329.84      285.24     67.48 o 
   8   4   1       30.28      -42.94     76.68 o 
  10   4   1     1074.89     1432.32    110.41 o 
  11   4   1      305.67      239.23    110.41 o 
  13   4   1        0.96     -131.88    131.88 o 
 -12   5   1      111.70      131.88    122.68 o 
  -9   5   1       27.42      110.41     85.88 o 
  -8   5   1       42.61       61.34     55.21 o 
  -7   5   1     3199.19     3275.63    223.90 o 
  -6   5   1     8382.92     8836.22    128.82 o 
  -5   5   1     5631.30     5753.82     49.07 o 
  -4   5   1     7627.07     6308.96    539.80 o 
  -3   5   1      133.12      131.88     49.07 o 
  -2   5   1     3770.49     4370.57     98.15 o 
  -1   5   1     2446.81      230.03     21.47 o 
   0   5   1      787.35      782.10     33.74 o 
   1   5   1    59504.32    77287.06   1009.07 o 
   2   5   1     1719.01     1070.41    165.62 o 
   3   5   1       55.81       33.74     21.47 o 
   4   5   1     1089.61     1677.69    144.15 o 
   5   5   1     8288.60     8406.83    524.47 o 
   6   5   1     1448.33     1570.34    131.88 o 
   7   5   1      755.72     1153.22     70.54 o 
   8   5   1       71.99       98.15     82.81 o 
   9   5   1       74.97      174.82     95.08 o 
  11   5   1      423.62      392.58     82.81 o 
 -13   6   1        9.48      113.48    128.82 o 
 -12   6   1      499.86      683.96    125.75 o 
 -11   6   1      396.33      404.85    113.48 o 
 -10   6   1       54.65       49.07    104.28 o 
  -9   6   1      382.73      506.07     58.27 o 
  -8   6   1       10.25       39.87    150.29 o 
  -7   6   1     1544.47     1938.39    107.35 o 
  -6   6   1        9.10       21.47     52.14 o 
  -5   6   1     1208.84     1171.62     52.14 o 
  -4   6   1     7473.73     6235.35    285.24 o 
  -3   6   1      924.05      999.86     70.54 o 
  -2   6   1    19933.69    23950.74    358.85 o 
  -1   6   1      543.12     1573.41     55.21 o 
   0   6   1     3820.62     8170.67     82.81 o 
   1   6   1    48166.96    60504.07    864.91 o 
   2   6   1       50.45       33.74     33.74 o 
   3   6   1      451.81      101.21     39.87 o 
   4   6   1      391.54      677.82    107.35 o 
   5   6   1     4634.65     4729.42    361.91 o 
   6   6   1     2069.24     2146.95    217.76 o 
   7   6   1      688.46      720.76     92.01 o 
   8   6   1      113.64      297.51     76.68 o 
   9   6   1      821.59      650.22    107.35 o 
  10   6   1       99.62       85.88     58.27 o 
  11   6   1      712.96      561.27    193.23 o 
  12   6   1       51.17       36.80     49.07 o 
 -14   7   1      100.24      134.95    144.15 o 
 -12   7   1       20.68        0.00     30.67 o 
 -11   7   1       47.61       79.74     42.94 o 
 -10   7   1      685.47      579.68     92.01 o 
  -9   7   1      187.23      208.56     42.94 o 
  -8   7   1       65.76      101.21     27.60 o 
  -7   7   1        6.11      -12.27     61.34 o 
  -6   7   1    14931.53    15773.93    168.69 o 
  -5   7   1      402.43      315.91     49.07 o 
  -4   7   1       87.74       79.74     36.80 o 
  -3   7   1      620.56     1677.69     79.74 o 
  -2   7   1    19080.29    19147.71    322.04 o 
  -1   7   1    34099.73    40037.51    806.64 o 
   0   7   1      270.33      174.82     21.47 o 
   1   7   1      166.85      -30.67     30.67 o 
   2   7   1      766.05      444.72     27.60 o 
   3   7   1     1854.95      174.82    622.61 o 
   4   7   1    22785.27    23291.32    647.15 o 
   5   7   1     1873.96     2107.08     85.88 o 
   6   7   1       54.37      110.41     52.14 o 
   7   7   1     2038.87     1607.14    159.49 o 
   8   7   1       92.08       79.74     67.48 o 
   9   7   1       38.23       46.01     39.87 o 
  10   7   1      646.70      401.79    119.62 o 
  12   7   1      473.10      604.21    122.68 o 
 -13   8   1        3.87      -95.08    147.22 o 
 -11   8   1     1273.06     1361.78    122.68 o 
 -10   8   1      721.07      671.69    107.35 o 
  -9   8   1       43.11        9.20     58.27 o 
  -8   8   1        3.37      -30.67     88.94 o 
  -7   8   1     2221.73     2278.83     73.61 o 
  -6   8   1     2104.39     2567.14     42.94 o 
  -5   8   1      387.18      282.17     42.94 o 
  -4   8   1      276.45      193.23     39.87 o 
  -3   8   1      344.89      398.72     58.27 o 
  -2   8   1     4020.37     5444.05    128.82 o 
  -1   8   1    22729.61    18206.12    220.83 o 
   0   8   1     5732.70     4174.28    144.15 o 
   1   8   1      943.58      410.99     39.87 o 
   2   8   1     6352.76     5226.29    116.55 o 
   3   8   1     2571.52     3361.51     46.01 o 
   4   8   1     1196.76     1309.64    119.62 o 
   5   8   1     3671.18     4628.21    199.36 o 
   6   8   1        0.42       30.67     42.94 o 
   7   8   1      261.64      355.78     46.01 o 
   9   8   1     1753.48     2404.58    125.75 o 
  13   8   1       68.35      168.69    134.95 o 
 -13   9   1      119.98      168.69    147.22 o 
 -12   9   1        4.54     -125.75    125.75 o 
 -11   9   1        1.99       92.01    119.62 o 
 -10   9   1      612.52      671.69    113.48 o 
  -9   9   1      942.37      659.42    104.28 o 
  -8   9   1      222.09      282.17     58.27 o 
  -7   9   1      553.97      490.73     64.41 o 
  -6   9   1     2886.63     2490.46     73.61 o 
  -5   9   1     2274.03     2518.06    138.02 o 
  -4   9   1       12.55       30.67     49.07 o 
  -3   9   1     2610.25     3674.35    110.41 o 
  -2   9   1     1323.11     1180.82     46.01 o 
  -1   9   1       99.03      141.09     33.74 o 
   0   9   1     5529.74     5848.90    131.88 o 
   1   9   1     4140.22     3778.63     85.88 o 
   2   9   1     1315.19     1665.42     52.14 o 
   3   9   1        4.16       21.47     46.01 o 
   4   9   1     4817.68     6422.44    144.15 o 
   5   9   1     1474.07     1809.57    125.75 o 
   6   9   1       55.89      -27.60     42.94 o 
   7   9   1      386.83      613.41     46.01 o 
   8   9   1        5.88       46.01     58.27 o 
   9   9   1      254.51      223.90    104.28 o 
 -13  10   1       90.14       46.01    134.95 o 
 -12  10   1      331.09      364.98    125.75 o 
 -11  10   1      120.96      122.68    116.55 o 
 -10  10   1     2659.45     3014.93    107.35 o 
  -9  10   1       59.10       79.74     95.08 o 
  -8  10   1      581.35      595.01    104.28 o 
  -7  10   1      330.14      257.63     76.68 o 
  -6  10   1      764.82      739.16    122.68 o 
  -5  10   1        2.76       15.34     58.27 o 
  -4  10   1     4911.06     5563.66    165.62 o 
  -3  10   1     3773.37     4152.81     98.15 o 
  -2  10   1       77.04        3.07     39.87 o 
  -1  10   1      396.05      610.35     33.74 o 
   0  10   1        8.89       -6.13     24.54 o 
   1  10   1       44.16       82.81     30.67 o 
   2  10   1     3470.37     4303.10    116.55 o 
   3  10   1     6266.60     6118.80    153.35 o 
   4  10   1     1863.39     1677.69     58.27 o 
   5  10   1     1511.12     1407.78     58.27 o 
   6  10   1     1967.68     2171.48     73.61 o 
   8  10   1      161.34      177.89     64.41 o 
  10  10   1      230.08      208.56    101.21 o 
 -12  11   1       50.43     -101.21    141.09 o 
 -11  11   1        4.47       64.41    107.35 o 
 -10  11   1       31.76      141.09     70.54 o 
  -9  11   1     2060.21     2361.64    110.41 o 
  -8  11   1      339.66      386.45     95.08 o 
  -7  11   1      765.31      855.71     88.94 o 
  -6  11   1      519.78      463.13     73.61 o 
  -5  11   1     6767.97     5876.50    180.96 o 
  -4  11   1     1367.75     1441.52     85.88 o 
  -3  11   1     6392.55     6566.59    147.22 o 
  -2  11   1     3932.14     3563.93    153.35 o 
  -1  11   1     1394.83     1285.10     42.94 o 
   0  11   1      402.24      297.51     36.80 o 
   1  11   1     5468.83     5536.06     95.08 o 
   2  11   1     4073.56     3849.17    156.42 o 
   3  11   1      254.17      282.17     64.41 o 
   4  11   1      277.70      226.96     70.54 o 
   5  11   1     3581.70     3235.76     73.61 o 
   6  11   1     1295.14     1444.59     70.54 o 
   7  11   1      426.91      322.04     88.94 o 
   8  11   1     1174.50     1518.20     55.21 o 
  10  11   1      138.96      104.28    110.41 o 
  11  11   1      306.31      257.63    125.75 o 
  12  11   1       29.18     -128.82    131.88 o 
 -10  12   1      830.52      806.64    116.55 o 
  -9  12   1      640.82      545.94     61.34 o 
  -8  12   1     1802.60     2027.33    101.21 o 
  -7  12   1      853.28      828.11     52.14 o 
  -6  12   1      431.19      653.29     46.01 o 
  -5  12   1      391.28      334.31     49.07 o 
  -4  12   1     8482.33     7575.66    153.35 o 
  -3  12   1        2.31        0.00     52.14 o 
  -2  12   1     2378.20     3229.62     61.34 o 
  -1  12   1      665.76      828.11     39.87 o 
   0  12   1     8130.66     9152.13    144.15 o 
   1  12   1     2532.78     2864.64     61.34 o 
   2  12   1      406.26      217.76     42.94 o 
   3  12   1     2071.61     2070.27    107.35 o 
   4  12   1        3.08      -18.40     61.34 o 
   5  12   1       24.81       12.27     46.01 o 
   6  12   1     5466.39     5223.22    251.50 o 
   7  12   1     1295.34     1462.99     98.15 o 
   8  12   1        8.12        6.13    113.48 o 
   9  12   1        1.49      162.55    107.35 o 
  10  12   1      178.72      236.16     98.15 o 
  11  12   1      225.18       46.01    125.75 o 
 -13  13   1      189.90      128.82    150.29 o 
 -12  13   1      113.87      401.79    138.02 o 
  -9  13   1      803.07      864.91     58.27 o 
  -8  13   1       13.79      -55.21     55.21 o 
  -7  13   1       30.21      -33.74    101.21 o 
  -6  13   1     7988.06     7713.68    223.90 o 
  -5  13   1      763.40      825.04     64.41 o 
  -4  13   1      185.70      239.23     52.14 o 
  -3  13   1     2164.59     2521.13     67.48 o 
  -2  13   1      120.86      141.09     39.87 o 
  -1  13   1     3578.74     4649.68     82.81 o 
   0  13   1       11.16      -33.74     46.01 o 
   1  13   1     1661.32     1432.32     42.94 o 
   2  13   1     1122.14     1312.71     82.81 o 
   3  13   1      252.04      226.96     52.14 o 
   4  13   1       94.45       70.54     55.21 o 
   5  13   1     2706.10     3487.26    165.62 o 
   6  13   1     3240.77     3953.45    165.62 o 
   7  13   1      218.05      230.03     73.61 o 
   8  13   1      143.24      156.42     82.81 o 
   9  13   1     1015.97      972.26     67.48 o 
  10  13   1        2.91      -24.54    104.28 o 
 -13  14   1       16.04      -15.34    168.69 o 
 -12  14   1       37.57      -33.74    113.48 o 
 -11  14   1      911.39      987.60     85.88 o 
  -9  14   1       16.53       12.27    144.15 o 
  -8  14   1     1433.26     1312.71    116.55 o 
  -7  14   1     1676.18     1910.78    159.49 o 
  -6  14   1      222.31     -141.09    141.09 o 
  -5  14   1     2757.49     2922.92     82.81 o 
  -4  14   1      259.51      398.72     46.01 o 
  -3  14   1       18.12       21.47     36.80 o 
  -2  14   1      109.58       98.15     46.01 o 
  -1  14   1       90.07       21.47     73.61 o 
   0  14   1       98.99       73.61     42.94 o 
   1  14   1       33.07       33.74     61.34 o 
   2  14   1       18.17       12.27     49.07 o 
   3  14   1     1209.62     1254.43     88.94 o 
   4  14   1     1582.99     1935.32     61.34 o 
   5  14   1     1046.47     1134.82     46.01 o 
   6  14   1      192.15      251.50    125.75 o 
   7  14   1       11.92      -49.07    180.96 o 
   8  14   1       42.45        6.13     92.01 o 
   9  14   1       29.63      -27.60    150.29 o 
  10  14   1      137.50       95.08    113.48 o 
 -11  15   1       58.50       61.34    131.88 o 
 -10  15   1      139.02      177.89    128.82 o 
  -9  15   1       28.86        0.00     55.21 o 
  -8  15   1      127.73      187.09     82.81 o 
  -7  15   1      734.38      576.61    101.21 o 
  -6  15   1     7630.47     7486.71    131.88 o 
  -5  15   1      103.09       39.87     55.21 o 
  -4  15   1       98.33      162.55     39.87 o 
  -3  15   1        1.49      -15.34     46.01 o 
  -2  15   1       11.25      -36.80     36.80 o 
  -1  15   1      799.79      674.76     58.27 o 
   0  15   1     3906.30     3266.43     49.07 o 
   1  15   1     5320.48     5235.49    138.02 o 
   2  15   1     1842.70     2309.50     73.61 o 
   3  15   1       94.82       76.68     79.74 o 
   4  15   1      808.90      699.29     92.01 o 
   5  15   1      110.62       88.94     70.54 o 
   6  15   1      986.49     1012.13    141.09 o 
   7  15   1      848.40      849.58    122.68 o 
   8  15   1     1108.71     1380.18    110.41 o 
   9  15   1      133.21      141.09     73.61 o 
  10  15   1       12.24        0.00    131.88 o 
  11  15   1        3.97       33.74    147.22 o 
 -11  16   1      482.78      815.84    147.22 o 
 -10  16   1      586.70      720.76    147.22 o 
  -9  16   1       74.87      141.09     98.15 o 
  -8  16   1      130.55      239.23    101.21 o 
  -7  16   1     1285.87     1487.53    125.75 o 
  -6  16   1      110.62       49.07     61.34 o 
  -5  16   1     1583.19     1242.16     61.34 o 
  -4  16   1      932.95     1101.08    104.28 o 
  -3  16   1      122.58       79.74     61.34 o 
  -2  16   1      533.23      634.88     64.41 o 
  -1  16   1     5806.11     6830.36    187.09 o 
   0  16   1        4.05       36.80     61.34 o 
   1  16   1      283.18      223.90     55.21 o 
   2  16   1     1246.39     1404.72     70.54 o 
   3  16   1     6491.23     6367.23    125.75 o 
   4  16   1     1041.77     1073.47     73.61 o 
   5  16   1       61.90       67.48     70.54 o 
   6  16   1       16.07        0.00     46.01 o 
   7  16   1      979.07      959.99     55.21 o 
   8  16   1        1.89       12.27     61.34 o 
   9  16   1      538.86      616.48    104.28 o 
  11  16   1      234.78      177.89     79.74 o 
 -12  17   1      139.36      199.36    113.48 o 
 -11  17   1       62.07      104.28    144.15 o 
 -10  17   1      257.84       73.61    138.02 o 
  -9  17   1      346.90      217.76     61.34 o 
  -8  17   1      118.28       76.68     76.68 o 
  -7  17   1      564.07      619.55     73.61 o 
  -6  17   1     1122.65     1285.10     61.34 o 
  -5  17   1     2702.17     2594.74     98.15 o 
  -4  17   1      167.90      147.22     73.61 o 
  -3  17   1      108.99      104.28     39.87 o 
  -2  17   1     1424.09     1496.73     82.81 o 
  -1  17   1       19.19       36.80     36.80 o 
   0  17   1      777.62      815.84     39.87 o 
   1  17   1      116.55        3.07     36.80 o 
   2  17   1      584.77      441.66     70.54 o 
   3  17   1       12.21        3.07     79.74 o 
   4  17   1      723.72      932.39     64.41 o 
   5  17   1      699.04      806.64     55.21 o 
   6  17   1      233.96      272.97     73.61 o 
   7  17   1        1.79        0.00     55.21 o 
   8  17   1      531.36      545.94    107.35 o 
   9  17   1       14.67      -92.01    147.22 o 
  10  17   1       11.64      -55.21     79.74 o 
  11  17   1      386.36      490.73    113.48 o 
 -12  18   1      180.73      180.96     92.01 o 
 -11  18   1       30.80       42.94    113.48 o 
 -10  18   1      831.11      935.46    144.15 o 
  -9  18   1       29.57      -88.94     88.94 o 
  -8  18   1      456.36      616.48    104.28 o 
  -7  18   1      448.17      380.32     95.08 o 
  -6  18   1       30.04       30.67     82.81 o 
  -5  18   1       27.49        9.20     52.14 o 
  -4  18   1     1984.96     1907.72     85.88 o 
  -3  18   1       81.28       79.74     67.48 o 
  -2  18   1     1156.29     1107.21     82.81 o 
  -1  18   1       84.29       36.80     61.34 o 
   0  18   1     1254.27     1076.54     88.94 o 
   1  18   1      484.84      291.37     70.54 o 
   2  18   1      459.54      530.60     70.54 o 
   3  18   1      521.10      803.57     61.34 o 
   4  18   1       10.23        6.13    101.21 o 
   5  18   1        2.64        0.00     67.48 o 
   6  18   1       15.53       88.94    122.68 o 
   7  18   1        2.80      -61.34    113.48 o 
   8  18   1       39.86      174.82     70.54 o 
   9  18   1      247.47      315.91     98.15 o 
  10  18   1      551.09      567.41    128.82 o 
  11  18   1        1.43      -73.61    131.88 o 
 -11  19   1       20.93       -3.07     92.01 o 
 -10  19   1       98.13        9.20    110.41 o 
  -9  19   1     1030.91     1214.56    119.62 o 
  -8  19   1      346.34      217.76    233.10 o 
  -7  19   1      792.52      825.04     92.01 o 
  -6  19   1        3.11      -52.14     55.21 o 
  -5  19   1      975.28      898.65    107.35 o 
  -4  19   1        2.57       18.40     79.74 o 
  -3  19   1     1187.69     1113.35     46.01 o 
  -2  19   1      852.12      769.83     64.41 o 
  -1  19   1      217.93      285.24     79.74 o 
   0  19   1        1.38        6.13     82.81 o 
   1  19   1      820.09      877.18     85.88 o 
   2  19   1       83.64       33.74     46.01 o 
   3  19   1       20.66       39.87     92.01 o 
   4  19   1        0.15      -18.40     79.74 o 
   5  19   1        7.20       21.47     52.14 o 
   6  19   1      644.25      772.90     52.14 o 
   7  19   1        1.40      -52.14     85.88 o 
   8  19   1      158.91      208.56     58.27 o 
   9  19   1      274.51      371.12     88.94 o 
  10  19   1        2.56       64.41    138.02 o 
  11  19   1      458.71      582.74    122.68 o 
 -11  20   1      174.31      254.57    122.68 o 
 -10  20   1      131.97      119.62     95.08 o 
  -9  20   1      104.88      -15.34    116.55 o 
  -8  20   1     1411.92     1401.65    116.55 o 
  -7  20   1        8.97       -3.07     85.88 o 
  -6  20   1      385.94      199.36    122.68 o 
  -5  20   1      130.50      147.22     73.61 o 
  -4  20   1     1766.17     1996.66    107.35 o 
  -3  20   1       55.37       -9.20     64.41 o 
  -2  20   1     2372.22     2631.54    110.41 o 
  -1  20   1     2744.33     3027.20    165.62 o 
   0  20   1       69.17       55.21    116.55 o 
   1  20   1      455.37      539.80     92.01 o 
   2  20   1      733.83      815.84     95.08 o 
   3  20   1      716.51      493.80     73.61 o 
   4  20   1      764.57      785.17     85.88 o 
   5  20   1     1277.14     1285.10    125.75 o 
   6  20   1        5.37      -98.15     98.15 o 
   7  20   1      968.16     1048.94    119.62 o 
   8  20   1       66.97      144.15    141.09 o 
   9  20   1       20.52       21.47    101.21 o 
  10  20   1      354.08      291.37     92.01 o 
 -11  21   1       15.69       61.34    147.22 o 
 -10  21   1      115.32       55.21    107.35 o 
  -9  21   1      473.71      475.40     73.61 o 
  -8  21   1        0.31       67.48    134.95 o 
  -7  21   1      626.53      653.29    101.21 o 
  -6  21   1      122.14      138.02     85.88 o 
  -5  21   1        2.06       55.21    104.28 o 
  -4  21   1      249.39       88.94    128.82 o 
  -3  21   1     2003.24     1941.45     79.74 o 
  -2  21   1      478.13      475.40     79.74 o 
  -1  21   1        0.81      -42.94     92.01 o 
   0  21   1      145.11      150.29     64.41 o 
   1  21   1       72.00       36.80     73.61 o 
   2  21   1      120.40      266.83     85.88 o 
   3  21   1       72.23       58.27     70.54 o 
   4  21   1        2.25       39.87     79.74 o 
   5  21   1       54.49       27.60    156.42 o 
   6  21   1      900.82      904.79    119.62 o 
   7  21   1        8.30      -33.74     70.54 o 
   8  21   1       88.51      116.55    134.95 o 
   9  21   1      420.59      564.34    153.35 o 
  10  21   1      147.69       64.41    107.35 o 
 -10  22   1       89.10       88.94     82.81 o 
  -9  22   1      201.44      269.90     73.61 o 
  -7  22   1     1137.06     1193.09     79.74 o 
  -6  22   1       33.15       36.80     76.68 o 
  -5  22   1      369.90      334.31     82.81 o 
  -4  22   1       91.22      116.55     70.54 o 
  -3  22   1      356.45      478.46     58.27 o 
  -2  22   1      336.20      291.37     82.81 o 
  -1  22   1     4072.17     4008.66    138.02 o 
   0  22   1       73.64       85.88     58.27 o 
   1  22   1      215.50      128.82     73.61 o 
   2  22   1       62.26      147.22     76.68 o 
   3  22   1       12.84       46.01     85.88 o 
   4  22   1        5.42        9.20    116.55 o 
   5  22   1       17.72       39.87     76.68 o 
   6  22   1        1.96      -12.27     58.27 o 
   7  22   1      614.35      604.21    107.35 o 
   8  22   1       17.50      -24.54     88.94 o 
   9  22   1       91.24      -24.54    113.48 o 
  10  22   1       86.09       55.21    153.35 o 
 -10  23   1      207.51      288.30    116.55 o 
  -9  23   1       21.94       58.27    141.09 o 
  -8  23   1       90.68       85.88     85.88 o 
  -7  23   1       44.27      162.55     82.81 o 
  -6  23   1     1187.44      981.46    217.76 o 
  -5  23   1      146.87      196.29     92.01 o 
  -4  23   1      172.94      116.55     70.54 o 
  -3  23   1     1792.62     1981.33     73.61 o 
  -2  23   1     1082.85     1030.54     64.41 o 
  -1  23   1       35.74      119.62    107.35 o 
   0  23   1      507.43      564.34     76.68 o 
   1  23   1     1365.30     1116.41     95.08 o 
   2  23   1       23.42       27.60    101.21 o 
   3  23   1       28.44       27.60     85.88 o 
   4  23   1        6.66       39.87     82.81 o 
   5  23   1        0.17      -27.60    125.75 o 
   6  23   1       85.56       73.61     92.01 o 
   7  23   1       39.07       92.01    147.22 o 
   8  23   1      423.59      475.40    104.28 o 
   9  23   1       59.48       -3.07    104.28 o 
  -9  24   1       95.29      110.41     95.08 o 
  -8  24   1       25.42      -67.48     88.94 o 
  -7  24   1      970.74     1134.82    107.35 o 
  -6  24   1       93.21       42.94    113.48 o 
  -5  24   1      936.82      966.13     88.94 o 
  -4  24   1       41.82      -24.54     58.27 o 
  -3  24   1      536.04      475.40     76.68 o 
  -2  24   1       20.62       -3.07     73.61 o 
  -1  24   1      557.27      527.54    125.75 o 
   0  24   1      828.41      812.77    101.21 o 
   1  24   1       49.49       88.94     67.48 o 
   2  24   1       42.65      174.82     55.21 o 
   3  24   1      337.11      450.86     88.94 o 
   4  24   1      223.27      174.82     73.61 o 
   5  24   1        8.68       12.27     55.21 o 
   6  24   1      143.33       98.15     73.61 o 
   7  24   1      319.44      410.99     82.81 o 
   8  24   1        1.30       49.07    107.35 o 
   9  24   1       25.55      -15.34    156.42 o 
  -9  25   1       89.41        6.13    147.22 o 
  -8  25   1      120.48      165.62    116.55 o 
  -7  25   1       43.91      122.68    110.41 o 
  -6  25   1      644.37      542.87    113.48 o 
  -5  25   1      249.50      236.16    113.48 o 
  -4  25   1      972.86     1036.67    119.62 o 
  -3  25   1       28.95        9.20    104.28 o 
  -2  25   1      216.70      303.64     92.01 o 
  -1  25   1        0.43        0.00    125.75 o 
   0  25   1      215.72      177.89     88.94 o 
   1  25   1      655.07      711.56     70.54 o 
   2  25   1      158.68      174.82     67.48 o 
   3  25   1       52.58      -36.80     88.94 o 
   4  25   1      126.14      122.68     70.54 o 
   5  25   1      182.78      153.35     85.88 o 
   6  25   1        4.64       70.54    144.15 o 
   7  25   1       15.90       18.40     92.01 o 
   8  25   1      241.39      337.38     82.81 o 
  -8  26   1      264.58      355.78     92.01 o 
  -7  26   1      325.42      340.44    134.95 o 
  -6  26   1       33.08       30.67     76.68 o 
  -5  26   1      155.36      122.68    110.41 o 
  -4  26   1      737.54      794.37     85.88 o 
  -3  26   1      462.28      472.33    101.21 o 
  -2  26   1      238.68      361.91    153.35 o 
  -1  26   1        6.64       18.40     95.08 o 
   0  26   1        3.60       15.34     76.68 o 
   1  26   1       28.33       58.27     95.08 o 
   2  26   1      161.19      138.02     70.54 o 
   3  26   1      179.46      223.90    116.55 o 
   4  26   1        0.79      -61.34     79.74 o 
   5  26   1       64.79      110.41     98.15 o 
   6  26   1      236.11      159.49     85.88 o 
   7  26   1      121.79      162.55    125.75 o 
   8  26   1       14.42      -58.27    128.82 o 
  -8  27   1       55.32      -52.14     95.08 o 
  -7  27   1      100.87      150.29    153.35 o 
  -6  27   1        4.76       24.54     98.15 o 
  -5  27   1      209.30      294.44     92.01 o 
  -4  27   1       38.25        3.07    125.75 o 
  -3  27   1      591.80      674.76     67.48 o 
  -2  27   1       21.36       24.54     73.61 o 
  -1  27   1       20.87        9.20     79.74 o 
   0  27   1       15.03       46.01    131.88 o 
   1  27   1      379.16      414.05     82.81 o 
   2  27   1       10.36       42.94    104.28 o 
   3  27   1      111.81      153.35    116.55 o 
   4  27   1       76.98       88.94    128.82 o 
   5  27   1      223.72      199.36    122.68 o 
   6  27   1        3.42     -107.35    107.35 o 
   7  27   1      119.41      113.48    122.68 o 
  -7  28   1       78.96      -36.80    153.35 o 
  -6  28   1        0.36       49.07    138.02 o 
  -5  28   1        4.65       61.34     76.68 o 
  -4  28   1      483.17      426.32    107.35 o 
  -3  28   1       17.05       82.81    113.48 o 
  -2  28   1       32.92       46.01    122.68 o 
  -1  28   1      114.64      128.82    122.68 o 
   0  28   1       43.29       73.61     76.68 o 
   1  28   1       46.46      -27.60     64.41 o 
   2  28   1       80.88       33.74    101.21 o 
   3  28   1       40.79      141.09    141.09 o 
   4  28   1       81.54       95.08    116.55 o 
   5  28   1      132.77      128.82     82.81 o 
   6  28   1      112.59      125.75     88.94 o 
  -6  29   1      218.65      202.43    125.75 o 
  -5  29   1        0.54       42.94    113.48 o 
  -4  29   1        1.70      -42.94    113.48 o 
  -3  29   1      243.88      343.51    101.21 o 
  -2  29   1      166.08      171.76    101.21 o 
  -1  29   1        6.86      -24.54     95.08 o 
   0  29   1       23.61       79.74     79.74 o 
   1  29   1       17.64      -18.40     79.74 o 
   2  29   1      330.12      269.90     88.94 o 
   3  29   1        9.67      101.21    107.35 o 
   4  29   1      256.94      165.62     88.94 o 
   5  29   1        2.10      -27.60    134.95 o 
   6  29   1        1.20      -30.67    113.48 o 
  -5  30   1      147.70       46.01    107.35 o 
  -4  30   1      245.00      248.43     88.94 o 
  -3  30   1       12.60        9.20    144.15 o 
  -2  30   1       12.60       61.34    101.21 o 
  -1  30   1       91.28       49.07     98.15 o 
   0  30   1      123.79      159.49    122.68 o 
   1  30   1        1.94       15.34    101.21 o 
   2  30   1       60.78      156.42     70.54 o 
   3  30   1       89.73       64.41    119.62 o 
   4  30   1       64.40       73.61    134.95 o 
   5  30   1       62.66      116.55    113.48 o 
  -4  31   1       34.17       15.34    144.15 o 
  -3  31   1       69.19      239.23    125.75 o 
  -2  31   1      365.10      432.46    150.29 o 
  -1  31   1       45.04       30.67    131.88 o 
   0  31   1       34.04       64.41    138.02 o 
   1  31   1       73.52       46.01    125.75 o 
   2  31   1       49.11       30.67    104.28 o 
   3  31   1        0.59      -36.80     92.01 o 
   4  31   1       65.64       82.81    122.68 o 
  -3  32   1       16.25       61.34    144.15 o 
  -2  32   1       76.18      -46.01    116.55 o 
  -1  32   1       63.47       79.74    119.62 o 
   0  32   1      175.85      334.31     92.01 o 
   1  32   1        0.01       24.54    125.75 o 
   2  32   1        1.53      -67.48     95.08 o 
 -12   0   2     1969.24     2340.17    144.15 o 
 -10   0   2      134.84      202.43     98.15 o 
  -8   0   2       40.02      110.41     70.54 o 
  -6   0   2     1577.05      889.45     61.34 o 
  -4   0   2      730.14     1328.04     55.21 o 
  -2   0   2      302.24      110.41     33.74 o 
   0   0   2    10033.86     5704.75    294.44 o 
   6   0   2    16928.59    15464.16    190.16 o 
   8   0   2       16.11      104.28     76.68 o 
 -14   1   2        1.20      254.57    138.02 o 
 -13   1   2      276.03      392.58    128.82 o 
 -12   1   2        0.10      128.82    119.62 o 
 -10   1   2      429.35      386.45     82.81 o 
  -8   1   2       33.17      -46.01     46.01 o 
  -7   1   2       95.92      134.95     52.14 o 
  -6   1   2     1997.34     2238.96     79.74 o 
  -5   1   2     2380.19     2971.99     39.87 o 
  -4   1   2    14918.14    18193.85    147.22 o 
  -3   1   2     2928.17     3226.56    138.02 o 
  -2   1   2      529.78      377.25    156.42 o 
  -1   1   2     5162.08     4539.26    128.82 o 
   0   1   2     3336.71     5971.58     92.01 o 
   1   1   2     5132.89     5465.52    138.02 o 
   2   1   2    11958.84    25226.64    119.62 o 
   3   1   2     5847.07     6005.32    107.35 o 
   4   1   2      463.98      358.85     39.87 o 
   5   1   2    13883.37    16513.10    214.69 o 
   6   1   2      301.59      199.36     30.67 o 
   7   1   2     2203.53     2248.16    119.62 o 
   8   1   2      238.10      220.83     73.61 o 
  10   1   2     1556.96     1481.39    104.28 o 
  11   1   2      555.24      453.93    116.55 o 
  12   1   2       53.93      -55.21    119.62 o 
  13   1   2        0.71       18.40     95.08 o 
 -14   2   2       77.48       92.01    138.02 o 
 -13   2   2      673.73      677.82    138.02 o 
 -11   2   2      889.63     1006.00     73.61 o 
 -10   2   2       33.50       76.68     49.07 o 
  -8   2   2      889.70     1073.47     42.94 o 
  -7   2   2     1926.90     1708.36    134.95 o 
  -6   2   2       13.91       39.87     76.68 o 
  -5   2   2       99.20       70.54     33.74 o 
  -4   2   2     7927.61    11486.17    122.68 o 
  -3   2   2     3191.83     6308.96     79.74 o 
  -2   2   2      317.38      266.83     18.40 o 
  -1   2   2     5270.17     3306.30    101.21 o 
   0   2   2    15046.48    21932.61    352.71 o 
   1   2   2    12485.98    13783.41   1137.88 o 
   2   2   2     1757.85     2426.05    435.52 o 
   3   2   2       14.03       33.74     39.87 o 
   4   2   2      102.29      199.36     36.80 o 
   5   2   2     1943.03     2468.99     64.41 o 
   6   2   2      862.73     1334.17     64.41 o 
   7   2   2     1165.96     1122.55    147.22 o 
   8   2   2       69.95      138.02     42.94 o 
  10   2   2       33.28      202.43    101.21 o 
  12   2   2       14.28      -52.14     79.74 o 
  13   2   2        0.95       52.14    107.35 o 
 -13   3   2      100.70      567.41    138.02 o 
 -12   3   2      109.81      174.82    119.62 o 
 -11   3   2      340.24      506.07     92.01 o 
 -10   3   2     1130.74     1036.67    104.28 o 
  -8   3   2      135.92      107.35     46.01 o 
  -7   3   2     1205.97      696.22    113.48 o 
  -6   3   2      206.20      168.69     36.80 o 
  -5   3   2     1535.87     2094.81     49.07 o 
  -4   3   2    26252.97    28842.71    478.46 o 
  -3   3   2     2407.17     1579.54    162.55 o 
  -2   3   2     1188.77     1263.63     36.80 o 
  -1   3   2     2341.94     1999.73     58.27 o 
   0   3   2     9886.32     8695.14    187.09 o 
   1   3   2    13832.52    18417.75    315.91 o 
   2   3   2      353.73       55.21     39.87 o 
   3   3   2      306.95      466.19     52.14 o 
   4   3   2     3621.18     3683.55    141.09 o 
   5   3   2     4010.56     3708.09    248.43 o 
   6   3   2        2.39       55.21     55.21 o 
   7   3   2     3917.56     4376.71    104.28 o 
   8   3   2      679.22      683.96     82.81 o 
  10   3   2     3940.42     4254.02    144.15 o 
  12   3   2      170.42      138.02     52.14 o 
 -14   4   2        0.06       27.60    144.15 o 
 -13   4   2      889.40      981.46    138.02 o 
 -11   4   2     1016.06      941.59    116.55 o 
  -8   4   2      347.60      226.96     95.08 o 
  -7   4   2       58.60      119.62     49.07 o 
  -6   4   2     2822.86     3361.51    226.96 o 
  -5   4   2     5909.27     4983.99    328.18 o 
  -4   4   2     3897.95     3956.52     36.80 o 
  -3   4   2     2600.55     5471.65    110.41 o 
  -2   4   2     7146.17     6885.57    171.76 o 
  -1   4   2      633.22     1450.72     21.47 o 
   0   4   2    57088.79    48487.29    628.75 o 
   1   4   2       40.13       39.87     30.67 o 
   2   4   2      981.86      763.70     49.07 o 
   3   4   2    14175.13    15004.10    199.36 o 
   4   4   2       28.85       76.68     36.80 o 
   5   4   2    14527.83    13301.88    187.09 o 
   6   4   2      144.90       92.01     36.80 o 
   7   4   2      756.69     1018.27     98.15 o 
   8   4   2     1635.47     1456.86     67.48 o 
   9   4   2      907.18      904.79    101.21 o 
  10   4   2       37.34       30.67     88.94 o 
  11   4   2        4.72        0.00     76.68 o 
  12   4   2       92.20       55.21    122.68 o 
 -12   5   2      152.77       27.60    122.68 o 
  -9   5   2      664.32      607.28     95.08 o 
  -8   5   2      406.50      303.64     70.54 o 
  -7   5   2      893.08      665.55     46.01 o 
  -6   5   2       54.79       67.48     64.41 o 
  -5   5   2     2336.27     2272.70     92.01 o 
  -4   5   2      126.87      220.83     33.74 o 
  -3   5   2       41.20       21.47     27.60 o 
  -2   5   2     2643.94     2769.56     33.74 o 
  -1   5   2       25.33       27.60     18.40 o 
   0   5   2    42476.28    41957.50    588.88 o 
   1   5   2     7123.19     7072.66    144.15 o 
   2   5   2     3392.34     4508.59    153.35 o 
   3   5   2       44.51       46.01     70.54 o 
   4   5   2    10922.00    11415.63    325.11 o 
   5   5   2     1689.68     1539.67    168.69 o 
   6   5   2      309.91      309.77     61.34 o 
   7   5   2       13.58      -12.27     58.27 o 
   8   5   2      463.89      582.74     79.74 o 
   9   5   2      499.62      644.08     55.21 o 
  10   5   2     1104.98      818.91    202.43 o 
  11   5   2      473.20      377.25     73.61 o 
  12   5   2       72.14       30.67     58.27 o 
 -13   6   2      461.86      398.72     85.88 o 
 -12   6   2      296.46      276.04     82.81 o 
 -11   6   2       45.16        3.07     79.74 o 
 -10   6   2      354.07      242.30     64.41 o 
  -9   6   2       63.02       21.47     46.01 o 
  -8   6   2     1100.49     1018.27     52.14 o 
  -7   6   2       47.60       67.48     70.54 o 
  -6   6   2     6033.10     6410.17    159.49 o 
  -5   6   2       81.77       61.34     24.54 o 
  -4   6   2     1822.85     2199.09     79.74 o 
  -3   6   2     3302.76     5729.28    171.76 o 
  -2   6   2      106.40      530.60     33.74 o 
  -1   6   2       20.27       76.68     30.67 o 
   0   6   2       14.52      -21.47     27.60 o 
   1   6   2      618.43     1067.34     39.87 o 
   2   6   2     3965.40     4312.30     85.88 o 
   3   6   2      847.41      950.79     82.81 o 
   4   6   2     2583.55     3082.40    196.29 o 
   5   6   2     5425.48     6689.28    361.91 o 
   6   6   2     2545.02     2226.69    107.35 o 
   7   6   2       15.74       -9.20     42.94 o 
   8   6   2      564.87      539.80     85.88 o 
   9   6   2     1694.40     1852.51    101.21 o 
  10   6   2      546.45      582.74    101.21 o 
  11   6   2       21.54       61.34     73.61 o 
  12   6   2       43.61      -42.94    144.15 o 
 -14   7   2      167.21      177.89    147.22 o 
 -13   7   2      331.82      116.55     49.07 o 
 -12   7   2       57.67       61.34     49.07 o 
 -11   7   2      766.68      687.02     52.14 o 
 -10   7   2      139.12      147.22     39.87 o 
  -9   7   2      674.40      800.50    128.82 o 
  -8   7   2      489.47      499.93     95.08 o 
  -7   7   2     6701.28     7121.73    463.13 o 
  -6   7   2      125.39      233.10     49.07 o 
  -5   7   2      668.60      772.90    107.35 o 
  -4   7   2      696.90      769.83     49.07 o 
  -3   7   2      571.75      312.84     24.54 o 
  -2   7   2      498.88      337.38     33.74 o 
  -1   7   2    24292.63    33523.06    545.94 o 
   0   7   2     1730.28     2787.97     76.68 o 
   1   7   2    30231.86    34998.32    503.00 o 
   2   7   2       44.55      291.37     39.87 o 
   3   7   2     1296.65     1122.55    144.15 o 
   4   7   2     1637.19     1462.99    138.02 o 
   5   7   2       32.48       70.54     58.27 o 
   6   7   2      297.31      337.38     58.27 o 
   7   7   2      548.43      386.45     55.21 o 
   8   7   2      288.41      276.04     76.68 o 
   9   7   2       67.62       49.07     79.74 o 
  10   7   2       56.55       82.81     46.01 o 
  11   7   2      262.92      187.09    116.55 o 
 -11   8   2        7.84      245.37    110.41 o 
 -10   8   2      241.93      214.69     39.87 o 
  -8   8   2     1477.06     1205.36    101.21 o 
  -7   8   2      585.31      659.42     85.88 o 
  -6   8   2      926.80      828.11     88.94 o 
  -5   8   2     3376.53     3333.90     52.14 o 
  -4   8   2      186.97      389.52     36.80 o 
  -3   8   2       25.60       15.34     18.40 o 
  -2   8   2     1557.99     3260.29     58.27 o 
  -1   8   2       44.58      125.75     24.54 o 
   0   8   2     6909.83     7069.59    251.50 o 
   1   8   2     7489.72     8271.88    171.76 o 
   2   8   2     3104.79     3060.93    110.41 o 
   3   8   2     1260.32     1631.68    116.55 o 
   4   8   2      964.11      956.93     98.15 o 
   5   8   2       45.55        0.00     27.60 o 
   6   8   2     8407.57     9357.63    257.63 o 
   7   8   2     1136.46      803.57    174.82 o 
   8   8   2      744.01      539.80    141.09 o 
   9   8   2        6.34      -42.94    104.28 o 
  11   8   2       26.00       15.34     39.87 o 
  12   8   2      127.71       76.68    125.75 o 
 -12   9   2       71.29       24.54     79.74 o 
 -11   9   2      793.02     1009.07    128.82 o 
 -10   9   2      273.71      328.18     55.21 o 
  -9   9   2      461.56      435.52    104.28 o 
  -8   9   2      406.34      337.38     95.08 o 
  -7   9   2     2700.29     2855.44     95.08 o 
  -5   9   2        5.23       21.47     49.07 o 
  -4   9   2      204.38      205.49     27.60 o 
  -3   9   2     6699.94     7069.59    168.69 o 
  -2   9   2      170.33      496.87     33.74 o 
  -1   9   2     5415.34     4109.87    116.55 o 
   0   9   2     7951.67     6057.46    177.89 o 
   1   9   2    31500.84    33400.38    395.65 o 
   2   9   2     1332.51      699.29     49.07 o 
   3   9   2     3813.63     4165.08    150.29 o 
   4   9   2     4228.60     3941.18    165.62 o 
   5   9   2     1711.90     1956.79    138.02 o 
   6   9   2      148.13      223.90     46.01 o 
   7   9   2     2097.06     2223.62    177.89 o 
   8   9   2      211.55      239.23     61.34 o 
   9   9   2       44.27       52.14    113.48 o 
  12   9   2      359.59      460.06    125.75 o 
 -14  10   2        7.04      104.28    147.22 o 
 -13  10   2       35.35      226.96    134.95 o 
 -12  10   2      314.28      414.05     88.94 o 
 -11  10   2      832.04      871.05    119.62 o 
 -10  10   2       32.13      -33.74     73.61 o 
  -9  10   2       39.16       49.07    104.28 o 
  -8  10   2      121.75      156.42     70.54 o 
  -7  10   2      660.96      714.63     58.27 o 
  -6  10   2      306.72      168.69     67.48 o 
  -5  10   2     7266.57     7302.69     95.08 o 
  -4  10   2        6.52        9.20     30.67 o 
  -3  10   2       14.18      -12.27     36.80 o 
  -2  10   2     1259.46      791.30     30.67 o 
  -1  10   2     9044.28     8495.78     67.48 o 
   0  10   2     6394.35     8314.82    125.75 o 
   1  10   2      197.98      361.91     52.14 o 
   2  10   2     9452.57     9921.96    269.90 o 
   3  10   2     4938.64     5214.02     82.81 o 
   4  10   2       46.36       21.47     46.01 o 
   5  10   2     4325.62     4183.48    122.68 o 
   6  10   2     5586.03     5674.08    122.68 o 
   7  10   2      110.89      134.95     92.01 o 
   8  10   2      391.00      322.04     88.94 o 
   9  10   2      548.06      530.60    104.28 o 
 -11  11   2      273.56      150.29    138.02 o 
 -10  11   2      615.52      720.76    119.62 o 
  -8  11   2        0.53      -24.54     88.94 o 
  -7  11   2        8.28       -3.07     64.41 o 
  -6  11   2     4305.33     4980.92     85.88 o 
  -5  11   2       74.75       12.27     64.41 o 
  -4  11   2      311.02      349.65     36.80 o 
  -3  11   2        0.71       24.54     33.74 o 
  -2  11   2       57.15        6.13     42.94 o 
  -1  11   2     4108.38     4594.47     88.94 o 
   0  11   2     5175.27     5456.32     79.74 o 
   1  11   2       11.48       -3.07     30.67 o 
   2  11   2     1936.55     2269.63     98.15 o 
   3  11   2       33.20       76.68     36.80 o 
   4  11   2     2358.73     2373.91    226.96 o 
   5  11   2     3513.19     3416.71    116.55 o 
   6  11   2      271.01      236.16     79.74 o 
   7  11   2     2207.82     2254.30    101.21 o 
   8  11   2      489.96      472.33     95.08 o 
  10  11   2        3.89      -82.81    125.75 o 
  11  11   2       10.23       76.68    138.02 o 
  12  11   2      307.01      322.04    159.49 o 
 -10  12   2      467.52      374.18    116.55 o 
  -9  12   2       97.15      104.28    104.28 o 
  -8  12   2      193.24       73.61     95.08 o 
  -7  12   2      115.74       98.15     52.14 o 
  -6  12   2       59.80      190.16    104.28 o 
  -5  12   2     3040.06     2870.78    184.02 o 
  -4  12   2      322.15      386.45     46.01 o 
  -3  12   2       11.41       98.15     46.01 o 
  -2  12   2       59.24       88.94     46.01 o 
  -1  12   2      951.72     1131.75     82.81 o 
   0  12   2      513.12      410.99     27.60 o 
   1  12   2      159.30      162.55     52.14 o 
   2  12   2     3088.29     2965.86     70.54 o 
   3  12   2       58.84       42.94     55.21 o 
   4  12   2     2604.08     2505.79    184.02 o 
   5  12   2     3323.34     3910.51    193.23 o 
   6  12   2      608.46      515.27     82.81 o 
   7  12   2       50.79      113.48     61.34 o 
   8  12   2       35.56      101.21     49.07 o 
   9  12   2      262.74      355.78    113.48 o 
  11  12   2        1.89      113.48    119.62 o 
  12  12   2        4.04       85.88    134.95 o 
 -13  13   2       86.00      220.83    147.22 o 
 -12  13   2        7.36       -3.07    134.95 o 
 -11  13   2        2.01      211.63    128.82 o 
 -10  13   2      625.60      736.10    125.75 o 
  -9  13   2     1486.81     1380.18    110.41 o 
  -8  13   2       73.44       18.40     73.61 o 
  -7  13   2      751.61      812.77     98.15 o 
  -6  13   2     2965.11     2392.31     88.94 o 
  -5  13   2      365.91      401.79     46.01 o 
  -4  13   2       70.29      193.23     92.01 o 
  -3  13   2      114.55       33.74     46.01 o 
  -2  13   2     1372.88     1334.17     73.61 o 
  -1  13   2     1031.24      901.72     52.14 o 
   0  13   2       46.20       36.80     52.14 o 
   1  13   2      328.28      466.19     39.87 o 
   2  13   2     1306.19     1055.07     55.21 o 
   3  13   2      104.27      199.36     70.54 o 
   4  13   2     2068.12     1867.84    144.15 o 
   5  13   2      345.02      288.30     79.74 o 
   6  13   2       13.73       58.27     58.27 o 
   7  13   2      155.91      239.23    110.41 o 
   8  13   2      408.15      484.60     70.54 o 
   9  13   2       17.46       70.54    230.03 o 
  10  13   2        3.28      156.42    104.28 o 
  11  13   2      293.12      279.10    119.62 o 
  12  13   2       89.84       42.94    128.82 o 
 -12  14   2      207.05      230.03    131.88 o 
 -11  14   2      113.21      147.22    122.68 o 
  -9  14   2      100.80      141.09     79.74 o 
  -8  14   2      982.15     1159.35    101.21 o 
  -7  14   2      158.62      214.69     73.61 o 
  -6  14   2      321.00      374.18     73.61 o 
  -5  14   2     1254.31      880.25    104.28 o 
  -4  14   2       27.95       -3.07     30.67 o 
  -3  14   2      497.76      582.74    101.21 o 
  -2  14   2     3878.27     3913.58    110.41 o 
  -1  14   2     2064.54     1864.78     39.87 o 
   0  14   2     1902.67     1410.85     61.34 o 
   1  14   2        2.66       18.40     46.01 o 
   2  14   2     4585.96     4312.30    101.21 o 
   3  14   2     1924.47     1944.52    122.68 o 
   4  14   2     2054.09     1950.66    174.82 o 
   5  14   2      120.40      116.55     52.14 o 
   6  14   2       22.56      -39.87     73.61 o 
   7  14   2       30.57      -30.67     85.88 o 
   8  14   2        3.01        6.13     92.01 o 
   9  14   2      638.27      555.14    122.68 o 
  10  14   2      843.70     1006.00     98.15 o 
  11  14   2       50.37       76.68    131.88 o 
 -11  15   2      194.33      248.43    128.82 o 
  -9  15   2     1339.91     1447.66    110.41 o 
  -8  15   2       34.76      -76.68    122.68 o 
  -7  15   2     3910.97     3563.93    141.09 o 
  -6  15   2      951.53      886.38    138.02 o 
  -5  15   2       46.68       79.74     79.74 o 
  -4  15   2      791.51      717.69     52.14 o 
  -3  15   2     6660.51     7017.45    202.43 o 
  -2  15   2     5553.98     6299.76    208.56 o 
  -1  15   2     1447.58     1416.99     61.34 o 
   0  15   2     6022.71     6953.04    233.10 o 
   1  15   2       41.61       33.74     36.80 o 
   2  15   2      107.80       46.01     55.21 o 
   3  15   2     2144.08     1978.26     88.94 o 
   4  15   2     1038.50     1217.63     67.48 o 
   5  15   2      538.25      760.63     85.88 o 
   6  15   2      117.83       76.68     67.48 o 
   7  15   2       93.25       88.94     49.07 o 
   8  15   2      185.82      193.23     76.68 o 
   9  15   2        0.79      122.68     61.34 o 
  10  15   2        0.52        9.20    116.55 o 
  11  15   2      278.61      361.91    153.35 o 
 -11  16   2      239.38      322.04    141.09 o 
 -10  16   2       83.23      101.21     95.08 o 
  -9  16   2      559.93      423.26    125.75 o 
  -8  16   2      963.28      904.79     55.21 o 
  -7  16   2       68.83      162.55     79.74 o 
  -6  16   2      751.37      687.02     36.80 o 
  -5  16   2     1654.71     1303.50     88.94 o 
  -4  16   2     1413.20     1588.74     73.61 o 
  -3  16   2      914.93      926.25     92.01 o 
  -2  16   2     3010.52     3450.45     82.81 o 
  -1  16   2      192.91      101.21     61.34 o 
   0  16   2      328.02      637.95     61.34 o 
   1  16   2      287.25      343.51     52.14 o 
   2  16   2     3602.63     4226.42    113.48 o 
   3  16   2      277.18      355.78     49.07 o 
   4  16   2       89.78       82.81     64.41 o 
   5  16   2      833.65      711.56     76.68 o 
   6  16   2      902.44      972.26    116.55 o 
   7  16   2      576.76      742.23    190.16 o 
   8  16   2       15.38      -30.67     52.14 o 
   9  16   2      358.10      269.90    119.62 o 
  10  16   2      688.30      941.59    144.15 o 
  11  16   2       75.56      -46.01    156.42 o 
 -12  17   2        3.78      107.35    144.15 o 
 -11  17   2       50.69       33.74    153.35 o 
 -10  17   2       79.74      119.62     79.74 o 
  -9  17   2      229.96      168.69    107.35 o 
  -8  17   2       11.37      -39.87    122.68 o 
  -7  17   2     2399.12     2426.05     92.01 o 
  -6  17   2     3892.56     3738.76    368.05 o 
  -5  17   2       60.81       12.27     42.94 o 
  -4  17   2       20.70       24.54     58.27 o 
  -3  17   2      696.67      674.76     55.21 o 
  -2  17   2      813.24      693.16     88.94 o 
  -1  17   2      293.31      410.99     61.34 o 
   0  17   2      789.94      797.44     67.48 o 
   1  17   2      432.59      683.96     73.61 o 
   2  17   2       44.95       -6.13     46.01 o 
   3  17   2     1396.57     1380.18     85.88 o 
   4  17   2       26.70       61.34     55.21 o 
   5  17   2        2.07      -33.74     64.41 o 
   6  17   2       54.21       24.54    131.88 o 
   7  17   2      505.61      463.13     76.68 o 
   8  17   2        8.66      -30.67     88.94 o 
   9  17   2       90.27       55.21     95.08 o 
  10  17   2       55.39       61.34     73.61 o 
  11  17   2       45.61       88.94    150.29 o 
 -12  18   2        1.43      -82.81    138.02 o 
 -11  18   2      665.48      729.96     92.01 o 
 -10  18   2       98.22      312.84    245.37 o 
  -9  18   2        9.26       98.15    125.75 o 
  -8  18   2     1692.86     1827.97     70.54 o 
  -7  18   2       43.78       98.15    128.82 o 
  -6  18   2      345.98      309.77    122.68 o 
  -5  18   2     3001.16     3165.21    138.02 o 
  -4  18   2      774.55      637.95     67.48 o 
  -3  18   2       93.92       95.08     82.81 o 
  -2  18   2     1561.92     1334.17     92.01 o 
  -1  18   2     5436.59     6112.67     95.08 o 
   0  18   2      297.06      371.12     58.27 o 
   1  18   2     1059.82      984.53     76.68 o 
   2  18   2     1675.23     1729.83     52.14 o 
   3  18   2      148.89      288.30     88.94 o 
   4  18   2        6.95       30.67     42.94 o 
   5  18   2      463.55      555.14    110.41 o 
   6  18   2      160.66      138.02     58.27 o 
   7  18   2     1045.71      947.72    116.55 o 
   8  18   2      157.10       61.34     98.15 o 
   9  18   2        2.39      -27.60     76.68 o 
  10  18   2       83.40      150.29     95.08 o 
 -12  19   2      102.40        0.00     79.74 o 
 -11  19   2        0.67       42.94    119.62 o 
 -10  19   2      475.14      432.46     79.74 o 
  -9  19   2       96.01       79.74     70.54 o 
  -8  19   2        8.56      -70.54    110.41 o 
  -7  19   2      395.16      312.84    101.21 o 
  -6  19   2     1558.22     1144.02    147.22 o 
  -5  19   2      226.41      162.55    113.48 o 
  -4  19   2     1404.26     1324.97     92.01 o 
  -3  19   2      739.13      846.51     55.21 o 
  -2  19   2      485.16      469.26     73.61 o 
  -1  19   2       88.51       64.41     82.81 o 
   0  19   2     2259.93     2042.67    101.21 o 
   1  19   2       93.17      -36.80     76.68 o 
   2  19   2     1279.33     1220.69    119.62 o 
   3  19   2        0.68      -64.41     64.41 o 
   4  19   2      428.76      453.93    128.82 o 
   5  19   2       96.60       36.80     85.88 o 
   6  19   2       18.34      -12.27     64.41 o 
   7  19   2       45.29        9.20    128.82 o 
   8  19   2      241.53      226.96    101.21 o 
   9  19   2       19.17       52.14     70.54 o 
  10  19   2      129.94      125.75     88.94 o 
 -11  20   2      207.00      294.44    134.95 o 
 -10  20   2      388.45      361.91    104.28 o 
  -9  20   2      116.79      134.95     67.48 o 
  -8  20   2      335.62      334.31     73.61 o 
  -7  20   2      563.80      573.54     79.74 o 
  -6  20   2       12.90       24.54     95.08 o 
  -5  20   2     2193.61     2254.30    208.56 o 
  -4  20   2     1111.01     1140.95     88.94 o 
  -3  20   2      276.63      233.10     64.41 o 
  -2  20   2      450.73      322.04     73.61 o 
  -1  20   2     3890.86     4471.79    141.09 o 
   0  20   2      522.32      392.58     46.01 o 
   1  20   2     3801.42     4103.74    110.41 o 
   2  20   2      115.32      184.02    101.21 o 
   3  20   2      140.07      196.29    101.21 o 
   4  20   2       67.85       33.74     73.61 o 
   5  20   2      481.40      549.01     82.81 o 
   6  20   2      681.90      760.63     70.54 o 
   7  20   2      523.70      659.42     61.34 o 
   8  20   2        4.20       33.74    116.55 o 
   9  20   2      270.18      177.89     76.68 o 
  10  20   2        0.29      -21.47     82.81 o 
 -11  21   2       14.12      134.95     85.88 o 
 -10  21   2      106.20      184.02    294.44 o 
  -9  21   2        3.33       67.48    101.21 o 
  -8  21   2      254.12      128.82    116.55 o 
  -7  21   2        5.96       -3.07    104.28 o 
  -6  21   2      183.44      180.96    104.28 o 
  -5  21   2     1726.67     2061.07     70.54 o 
  -4  21   2      612.18      637.95    107.35 o 
  -3  21   2      310.60      364.98     55.21 o 
  -2  21   2      591.16      674.76    113.48 o 
  -1  21   2      715.77      956.93    104.28 o 
   0  21   2     2011.16     2380.05     61.34 o 
   1  21   2      112.79      180.96    116.55 o 
   2  21   2        1.37        9.20    128.82 o 
   3  21   2       19.06        0.00    119.62 o 
   4  21   2      789.77      972.26    107.35 o 
   5  21   2       64.70       55.21     73.61 o 
   6  21   2        2.53      -18.40    131.88 o 
   7  21   2      171.89      159.49    101.21 o 
   8  21   2      755.11      690.09     85.88 o 
   9  21   2       21.63       39.87    110.41 o 
 -11  22   2        4.80      -33.74     88.94 o 
 -10  22   2      140.79      156.42    122.68 o 
  -9  22   2       72.56      104.28     76.68 o 
  -8  22   2      294.69      300.57     88.94 o 
  -7  22   2      816.61     1006.00    141.09 o 
  -6  22   2      105.01       82.81    122.68 o 
  -5  22   2      201.87      128.82     95.08 o 
  -4  22   2     2498.37     2585.54    128.82 o 
  -3  22   2       18.26      -18.40     70.54 o 
  -2  22   2      415.58      545.94    101.21 o 
  -1  22   2      428.60      318.98     64.41 o 
   0  22   2       52.82      122.68     61.34 o 
   1  22   2     1389.91     1174.69    131.88 o 
   2  22   2        4.12       12.27    104.28 o 
   3  22   2     1055.46     1134.82     64.41 o 
   4  22   2       99.22       15.34     85.88 o 
   5  22   2      292.14      334.31     49.07 o 
   6  22   2      191.97      248.43     64.41 o 
   7  22   2        0.54       46.01     58.27 o 
   8  22   2       19.57       -3.07     85.88 o 
   9  22   2       55.03      -21.47     82.81 o 
 -10  23   2        0.75        9.20     98.15 o 
  -9  23   2      247.05      233.10    119.62 o 
  -8  23   2      348.07      346.58    150.29 o 
  -7  23   2      470.31      613.41    116.55 o 
  -6  23   2      241.44      254.57     76.68 o 
  -5  23   2      208.07      153.35    110.41 o 
  -4  23   2     1092.95     1214.56    116.55 o 
  -3  23   2     1502.98     1567.27     88.94 o 
  -2  23   2      237.82      285.24    101.21 o 
  -1  23   2     1183.01     1269.77     70.54 o 
   0  23   2       10.88      -36.80     79.74 o 
   1  23   2        8.77       36.80     73.61 o 
   2  23   2      249.46      279.10     92.01 o 
   3  23   2      468.90      595.01    113.48 o 
   4  23   2      119.21       70.54     98.15 o 
   5  23   2      230.03      208.56     85.88 o 
   6  23   2       92.23       67.48    125.75 o 
   7  23   2      300.12      325.11    104.28 o 
   8  23   2       68.34       92.01    101.21 o 
   9  23   2       21.86       82.81     92.01 o 
 -10  24   2       82.79       73.61    116.55 o 
  -9  24   2        1.09       95.08    101.21 o 
  -8  24   2      806.70      935.46    110.41 o 
  -7  24   2       70.92       30.67    125.75 o 
  -6  24   2       25.38      -27.60     67.48 o 
  -5  24   2      288.27      328.18     85.88 o 
  -4  24   2     1169.00     1030.54    144.15 o 
  -3  24   2       22.89       -6.13     79.74 o 
  -2  24   2      859.67      797.44     67.48 o 
  -1  24   2      274.18      119.62     98.15 o 
   0  24   2       46.92       82.81    101.21 o 
   1  24   2       87.42       30.67     92.01 o 
   2  24   2      738.56      843.44     98.15 o 
   3  24   2        6.81        6.13     58.27 o 
   4  24   2       12.11       12.27     98.15 o 
   5  24   2      197.14      297.51     98.15 o 
   6  24   2        4.16      -21.47     64.41 o 
   7  24   2        9.36       73.61    150.29 o 
   8  24   2        6.85      -39.87    162.55 o 
  -9  25   2      368.55      447.79    110.41 o 
  -8  25   2       61.50       30.67    171.76 o 
  -7  25   2      163.43       79.74     82.81 o 
  -6  25   2      268.16      309.77    110.41 o 
  -5  25   2      148.42       79.74    150.29 o 
  -4  25   2        0.58      -15.34    107.35 o 
  -3  25   2     1825.66     1867.84     82.81 o 
  -2  25   2        3.44       76.68     79.74 o 
  -1  25   2      556.91      604.21     61.34 o 
   0  25   2     1258.45     1407.78     82.81 o 
   1  25   2       31.92       24.54    168.69 o 
   2  25   2       64.14       18.40     95.08 o 
   3  25   2      449.01      512.20     73.61 o 
   4  25   2      146.34      168.69    128.82 o 
   5  25   2       53.64       15.34    107.35 o 
   6  25   2        1.02       15.34    113.48 o 
   7  25   2       20.69      -21.47    107.35 o 
   8  25   2       42.71      171.76    113.48 o 
  -9  26   2      157.16      138.02     92.01 o 
  -8  26   2      296.59      282.17    147.22 o 
  -7  26   2      293.10      343.51    101.21 o 
  -6  26   2       11.30       -6.13     82.81 o 
  -5  26   2      832.12      966.13    159.49 o 
  -4  26   2       59.79       58.27    113.48 o 
  -3  26   2       76.38      125.75     64.41 o 
  -2  26   2       26.53      150.29     82.81 o 
  -1  26   2      421.82      601.15    128.82 o 
   0  26   2       53.62       24.54     55.21 o 
   1  26   2       32.63       52.14     85.88 o 
   2  26   2      185.17      125.75    119.62 o 
   3  26   2      102.18      159.49     82.81 o 
   4  26   2      188.35      214.69     79.74 o 
   5  26   2      152.81       46.01     88.94 o 
   6  26   2       49.46      -15.34    134.95 o 
   7  26   2        0.27       36.80     92.01 o 
  -8  27   2        1.04       27.60     95.08 o 
  -7  27   2       14.70      -82.81    174.82 o 
  -6  27   2      654.04      610.35    180.96 o 
  -5  27   2       42.62      101.21    122.68 o 
  -4  27   2      363.95      401.79    141.09 o 
  -3  27   2      132.33      177.89    107.35 o 
  -2  27   2      118.37      239.23    122.68 o 
  -1  27   2      192.65      272.97    107.35 o 
   0  27   2      846.91      831.18    162.55 o 
   1  27   2       61.97       82.81    131.88 o 
   2  27   2       44.44       24.54    125.75 o 
   3  27   2       19.52       -6.13    128.82 o 
   4  27   2      257.17      276.04     88.94 o 
   5  27   2      105.17       58.27     88.94 o 
   6  27   2       36.16       30.67    119.62 o 
  -7  28   2      384.86      343.51    128.82 o 
  -6  28   2        6.12      -24.54     79.74 o 
  -5  28   2      370.65      509.13    134.95 o 
  -4  28   2        3.08       92.01     76.68 o 
  -3  28   2       30.40      -21.47    101.21 o 
  -2  28   2       15.92       79.74     85.88 o 
  -1  28   2      244.19      214.69     88.94 o 
   0  28   2      309.85      315.91     79.74 o 
   1  28   2      303.99      509.13    128.82 o 
   2  28   2      214.63      190.16     76.68 o 
   3  28   2      217.09      168.69    101.21 o 
   4  28   2       54.52       42.94    134.95 o 
   5  28   2       75.38       -9.20    113.48 o 
   6  28   2      309.25      251.50     95.08 o 
  -7  29   2       26.68       92.01    165.62 o 
  -6  29   2       49.82       64.41    101.21 o 
  -5  29   2        5.68       21.47     98.15 o 
  -4  29   2      277.36      309.77    101.21 o 
  -3  29   2      197.74      226.96    104.28 o 
  -2  29   2      423.01      469.26    131.88 o 
  -1  29   2       28.80     -101.21    184.02 o 
   0  29   2      221.47      364.98    101.21 o 
   1  29   2      367.23      496.87     79.74 o 
   2  29   2      143.30      174.82    101.21 o 
   3  29   2      167.66      220.83     82.81 o 
   4  29   2       32.37      -24.54    107.35 o 
   5  29   2      117.85      150.29    107.35 o 
  -6  30   2       45.13       55.21    128.82 o 
  -5  30   2       71.84      141.09    196.29 o 
  -4  30   2        1.80      -98.15    113.48 o 
  -3  30   2       43.08       -3.07     85.88 o 
  -2  30   2       53.49       30.67     82.81 o 
  -1  30   2       13.32        9.20    131.88 o 
   0  30   2        1.02      -76.68    128.82 o 
   1  30   2      310.74      276.04     82.81 o 
   2  30   2      332.14      315.91    156.42 o 
   3  30   2       21.65       15.34     70.54 o 
   4  30   2        0.22       -6.13     92.01 o 
  -4  31   2       84.92      128.82    138.02 o 
  -3  31   2      351.66      398.72    119.62 o 
  -2  31   2       18.17       27.60    122.68 o 
  -1  31   2        1.24      -15.34     64.41 o 
   0  31   2        0.01      110.41    288.30 o 
   1  31   2      123.59      242.30    110.41 o 
   2  31   2      226.98      125.75    150.29 o 
   3  31   2       66.32       15.34    134.95 o 
  -3  32   2        7.06      -21.47    125.75 o 
  -2  32   2       61.62       88.94    110.41 o 
  -1  32   2        3.29       42.94    134.95 o 
   0  32   2        0.30      -24.54     98.15 o 
   1  32   2       74.57      110.41    110.41 o 
 -15   0   3      565.75      496.87    162.55 o 
  -9   0   3     1046.72     1561.14    101.21 o 
  -7   0   3    12458.67    16510.03    230.03 o 
  -5   0   3     1162.12     1370.98     58.27 o 
  -3   0   3     2994.38     1978.26    159.49 o 
  -1   0   3     6518.35     5453.25     73.61 o 
   1   0   3       23.20      306.71     27.60 o 
   5   0   3     8620.84     8621.53    122.68 o 
   9   0   3       14.35      -21.47     88.94 o 
 -14   1   3      468.83      530.60    144.15 o 
 -13   1   3        3.79      131.88    128.82 o 
 -12   1   3      293.93      420.19    125.75 o 
 -11   1   3      256.82      380.32    113.48 o 
 -10   1   3      653.44      616.48     61.34 o 
  -9   1   3        4.72       52.14     49.07 o 
  -8   1   3     2468.71     2358.58     92.01 o 
  -7   1   3       41.31      193.23     42.94 o 
  -6   1   3     1964.74     2192.95     52.14 o 
  -5   1   3     1169.77     1324.97     52.14 o 
  -4   1   3    41647.80    42595.45    610.35 o 
  -3   1   3     2376.37     1993.59    180.96 o 
  -2   1   3    61882.10    64613.93    745.30 o 
  -1   1   3     7592.99     7637.00    174.82 o 
   0   1   3       23.41       55.21     27.60 o 
   1   1   3     5649.83     4318.43    156.42 o 
   2   1   3     3353.50     4143.61    110.41 o 
   3   1   3      543.89      595.01     55.21 o 
   4   1   3     3643.28     3763.29     98.15 o 
   5   1   3      167.31      208.56     39.87 o 
   6   1   3     1515.35     1693.02    144.15 o 
   7   1   3     1555.63     1803.44     55.21 o 
   8   1   3       60.90       46.01     73.61 o 
   9   1   3      145.06      180.96     70.54 o 
  10   1   3     2064.95     2107.08    131.88 o 
  11   1   3      102.51      187.09    110.41 o 
  12   1   3        0.08      -30.67     88.94 o 
 -14   2   3        2.73     -138.02    138.02 o 
 -11   2   3      487.40      364.98    110.41 o 
 -10   2   3      794.00      733.03    101.21 o 
  -9   2   3     1012.25      886.38    101.21 o 
  -8   2   3      973.53      849.58    233.10 o 
  -7   2   3     4435.09     3747.96    248.43 o 
  -6   2   3     5192.95     3867.57    134.95 o 
  -5   2   3     3248.19     2898.38    309.77 o 
  -4   2   3    13114.39    11863.42    168.69 o 
  -3   2   3       46.88      263.77     76.68 o 
  -2   2   3    83033.04    79280.65   2631.54 o 
  -1   2   3     1477.18     1726.76     52.14 o 
   0   2   3     2578.50     1395.52     30.67 o 
   1   2   3     2443.49     3266.43    159.49 o 
   2   2   3      712.10      975.33     52.14 o 
   3   2   3      911.01      828.11     46.01 o 
   4   2   3     3725.55     4355.24    282.17 o 
   5   2   3     1344.27     1355.64     58.27 o 
   6   2   3     3358.11     3959.59    282.17 o 
   7   2   3       37.43      110.41     55.21 o 
   8   2   3     1162.42     1193.09    125.75 o 
   9   2   3       62.42       55.21     55.21 o 
  10   2   3      394.05      291.37    107.35 o 
  11   2   3      345.13      300.57     52.14 o 
  12   2   3       18.62       76.68     82.81 o 
 -14   3   3       64.91       33.74     58.27 o 
 -13   3   3        3.40      260.70    128.82 o 
 -12   3   3       41.43      242.30    122.68 o 
 -11   3   3     1403.17     1524.33    125.75 o 
 -10   3   3      112.76      113.48     98.15 o 
  -9   3   3      368.95      361.91     67.48 o 
  -8   3   3      144.98      239.23     39.87 o 
  -7   3   3      621.48      533.67     95.08 o 
  -6   3   3       64.73       52.14     58.27 o 
  -5   3   3      999.80     1236.03    199.36 o 
  -4   3   3    10228.63    10544.58    233.10 o 
  -3   3   3     4163.41     5790.62    104.28 o 
  -2   3   3      319.47      377.25     55.21 o 
  -1   3   3    12972.65    11633.39    153.35 o 
   0   3   3      493.48      726.90     27.60 o 
   1   3   3     8773.73     9977.17    432.46 o 
   2   3   3     3821.49     3517.93     88.94 o 
   3   3   3      826.74     1183.89     33.74 o 
   4   3   3     4565.44     5358.17     55.21 o 
   5   3   3       38.28       33.74     49.07 o 
   6   3   3       47.93       33.74     36.80 o 
   7   3   3     5129.73     5048.40    104.28 o 
   8   3   3      600.36      515.27    196.29 o 
   9   3   3     1310.17     1438.46     67.48 o 
  10   3   3      321.01      260.70     42.94 o 
  11   3   3      476.46      555.14     98.15 o 
  12   3   3       43.65      -12.27     79.74 o 
 -14   4   3        0.78        3.07     82.81 o 
 -13   4   3       18.13       27.60     73.61 o 
 -12   4   3     1500.80     1512.06     61.34 o 
 -11   4   3       21.58      162.55    110.41 o 
 -10   4   3      287.75      383.38     39.87 o 
  -9   4   3      255.35      196.29     55.21 o 
  -8   4   3       18.20       -6.13     52.14 o 
  -7   4   3     1119.37      886.38     73.61 o 
  -6   4   3     2746.34     2849.31    159.49 o 
  -5   4   3      740.98      932.39     36.80 o 
  -4   4   3      123.30      202.43     15.34 o 
  -3   4   3    18420.47    21638.17    929.32 o 
  -2   4   3     6393.28     5809.03    144.15 o 
  -1   4   3     6894.74     8118.53    153.35 o 
   0   4   3    26861.20    31550.94    533.67 o 
   1   4   3     3051.06     1665.42    177.89 o 
   2   4   3    12035.68    12136.39    364.98 o 
   3   4   3     3476.68     3119.21     85.88 o 
   4   4   3     3148.89     3336.97    122.68 o 
   5   4   3      584.93      637.95     98.15 o 
   6   4   3    10987.74    11213.20    493.80 o 
   7   4   3       12.08      190.16    104.28 o 
   8   4   3      625.72      702.36     64.41 o 
   9   4   3       17.25       64.41     61.34 o 
  11   4   3       32.98       73.61     79.74 o 
  12   4   3      322.63      187.09    134.95 o 
 -14   5   3       19.33      -42.94     46.01 o 
 -13   5   3        4.69       -3.07     42.94 o 
 -12   5   3       86.83      202.43    125.75 o 
 -11   5   3      890.21     1186.96    119.62 o 
 -10   5   3     1277.54     1570.34    110.41 o 
  -9   5   3      442.96      469.26     98.15 o 
  -8   5   3       69.84       49.07     92.01 o 
  -7   5   3     3211.52     3591.54    101.21 o 
  -6   5   3     1278.52      834.24    104.28 o 
  -5   5   3      423.58      588.88     33.74 o 
  -4   5   3     1338.81      910.92     27.60 o 
  -3   5   3    13733.12    16022.37    159.49 o 
  -2   5   3      211.91       82.81     33.74 o 
  -1   5   3      731.02     1125.61     58.27 o 
   0   5   3       21.50      -21.47     33.74 o 
   1   5   3    29777.64    30707.49    677.82 o 
   2   5   3     1040.68     1337.24     95.08 o 
   3   5   3     5009.36     3634.48    355.78 o 
   4   5   3     1296.15     1033.60    107.35 o 
   5   5   3      502.16      674.76     73.61 o 
   6   5   3      972.06      984.53     64.41 o 
   7   5   3     3632.88     4079.20     70.54 o 
   8   5   3        9.67      -15.34     39.87 o 
   9   5   3      258.00      291.37     46.01 o 
  10   5   3       56.60      -15.34     49.07 o 
  11   5   3      431.56      447.79     95.08 o 
  12   5   3       67.23      171.76    125.75 o 
 -13   6   3      101.55      165.62    131.88 o 
 -12   6   3      494.58      723.83    128.82 o 
 -11   6   3      314.83      441.66    116.55 o 
 -10   6   3      857.88     1015.20     42.94 o 
  -9   6   3      854.37      769.83     58.27 o 
  -8   6   3      190.44      217.76     52.14 o 
  -7   6   3     1167.57     1524.33    107.35 o 
  -6   6   3      708.69      588.88     24.54 o 
  -5   6   3     9459.48     7066.53    144.15 o 
  -4   6   3       39.78       67.48     33.74 o 
  -3   6   3     1334.51     1487.53     76.68 o 
  -2   6   3    11363.76    12105.72    322.04 o 
  -1   6   3      211.85      460.06     42.94 o 
   0   6   3       24.01       42.94     36.80 o 
   1   6   3     4685.79     5885.70    211.63 o 
   2   6   3    12554.43    14632.98    162.55 o 
   3   6   3       97.32       52.14     39.87 o 
   4   6   3     1119.30     1064.27    226.96 o 
   5   6   3      750.11      818.91     92.01 o 
   6   6   3     2210.48     2358.58    236.16 o 
   7   6   3      141.25       82.81     27.60 o 
   8   6   3      773.85      788.24     82.81 o 
   9   6   3      393.46      490.73     88.94 o 
  10   6   3        0.34       27.60     95.08 o 
  11   6   3      319.89       82.81     95.08 o 
  12   6   3      221.18      239.23    128.82 o 
 -14   7   3      165.38      159.49    141.09 o 
 -13   7   3        0.19       24.54     61.34 o 
 -12   7   3      994.40      800.50     67.48 o 
 -11   7   3      551.21      472.33     58.27 o 
 -10   7   3     3137.96     3039.46     82.81 o 
  -9   7   3      309.53      291.37     55.21 o 
  -8   7   3     1811.94     1732.89    110.41 o 
  -7   7   3     4049.28     3738.76     49.07 o 
  -6   7   3      124.33      171.76     46.01 o 
  -5   7   3       87.73      196.29     58.27 o 
  -4   7   3     1950.57     2539.53    107.35 o 
  -3   7   3      383.25      349.65     27.60 o 
  -2   7   3     1051.72     1512.06     39.87 o 
  -1   7   3     2924.35     2806.37     67.48 o 
   0   7   3     3339.41     3502.59     70.54 o 
   1   7   3     9474.83    11105.85    346.58 o 
   2   7   3      258.69      174.82     30.67 o 
   3   7   3     2171.89     2855.44    119.62 o 
   4   7   3     1715.78     1509.00     88.94 o 
   5   7   3     2370.84     2312.57    141.09 o 
   6   7   3      655.10      515.27     33.74 o 
   7   7   3     1581.34     1527.40     73.61 o 
   8   7   3       83.58      141.09     61.34 o 
   9   7   3       76.40       67.48     82.81 o 
  10   7   3     1270.96     1183.89    168.69 o 
  11   7   3       26.51        0.00     49.07 o 
 -13   8   3      152.18      107.35     39.87 o 
 -10   8   3     1691.49     1245.23    156.42 o 
  -9   8   3     1561.24     1597.94     55.21 o 
  -8   8   3      396.27      352.71     46.01 o 
  -7   8   3     2684.93     2490.46     92.01 o 
  -6   8   3     1441.55     1576.47     67.48 o 
  -5   8   3     4655.80     5778.36    187.09 o 
  -4   8   3     1791.65     2153.08     52.14 o 
  -3   8   3     1281.28     1147.08     46.01 o 
  -2   8   3     1951.51     1597.94     58.27 o 
  -1   8   3       60.96       85.88     21.47 o 
   0   8   3     8126.59     9986.38    208.56 o 
   1   8   3     4289.07     4333.77     70.54 o 
   2   8   3       66.61       18.40     36.80 o 
   3   8   3      402.27      542.87     73.61 o 
   4   8   3     6770.18     8044.92    144.15 o 
   5   8   3     3402.02     3033.33    107.35 o 
   6   8   3        0.85      -33.74     33.74 o 
   7   8   3       15.10       18.40     49.07 o 
   8   8   3      154.70      254.57     49.07 o 
   9   8   3     1609.46     1729.83    107.35 o 
  10   8   3       78.92      248.43    104.28 o 
  12   8   3        4.31       42.94    144.15 o 
 -14   9   3      134.63      184.02    159.49 o 
 -12   9   3      108.68      119.62    128.82 o 
 -11   9   3        5.35       21.47    116.55 o 
 -10   9   3     2793.82     2376.98     61.34 o 
  -9   9   3       54.23       76.68     58.27 o 
  -8   9   3      600.84      613.41     64.41 o 
  -7   9   3      746.37      644.08     39.87 o 
  -6   9   3     2292.35     2085.61     61.34 o 
  -5   9   3       25.17       55.21     39.87 o 
  -4   9   3     3323.66     2971.99     64.41 o 
  -3   9   3      838.38      733.03     52.14 o 
  -2   9   3      693.26      696.22     36.80 o 
  -1   9   3     3416.35     3843.04    131.88 o 
   0   9   3    10712.34    11719.27    276.04 o 
   1   9   3     6723.88     8278.02    202.43 o 
   2   9   3     1104.32     1490.60     64.41 o 
   3   9   3     1999.31     2110.14    125.75 o 
   4   9   3     4098.07     3772.49    116.55 o 
   5   9   3      590.77      739.16     52.14 o 
   6   9   3     1156.32      907.85    159.49 o 
   7   9   3     1052.99      880.25    122.68 o 
   8   9   3      310.71      202.43     46.01 o 
   9   9   3       20.94      -46.01     88.94 o 
  10   9   3     1115.91      576.61    214.69 o 
  11   9   3      317.92      315.91    113.48 o 
 -14  10   3       63.91      156.42    153.35 o 
 -13  10   3       66.62      -55.21    134.95 o 
 -12  10   3      106.94      141.09    125.75 o 
 -11  10   3       59.01       85.88     61.34 o 
 -10  10   3      154.43      159.49     88.94 o 
  -8  10   3       57.10       49.07     52.14 o 
  -7  10   3     1180.89     1447.66     85.88 o 
  -6  10   3     3702.12     3070.14     95.08 o 
  -5  10   3       11.60       27.60     79.74 o 
  -4  10   3      512.04      285.24     39.87 o 
  -3  10   3      704.02      622.61     55.21 o 
  -2  10   3     4686.92     6354.97     73.61 o 
  -1  10   3      190.99      131.88     36.80 o 
   0  10   3     8480.17     8014.25     95.08 o 
   1  10   3       72.68       82.81     33.74 o 
   2  10   3       50.68        3.07     27.60 o 
   3  10   3     1740.01     1668.49    131.88 o 
   4  10   3     4249.76     4373.64    248.43 o 
   5  10   3      375.51      475.40     64.41 o 
   6  10   3     1623.55     1564.20     73.61 o 
   7  10   3        3.97       70.54     42.94 o 
   9  10   3      986.32      910.92    110.41 o 
  10  10   3      119.41      128.82    113.48 o 
  11  10   3      144.66       67.48    122.68 o 
 -11  11   3      476.74      496.87    128.82 o 
 -10  11   3      452.36      420.19    119.62 o 
  -8  11   3      341.39      337.38     92.01 o 
  -7  11   3     1495.46     1591.81     82.81 o 
  -6  11   3       20.95      107.35     70.54 o 
  -5  11   3      417.14      407.92     36.80 o 
  -4  11   3     1697.83     1496.73     73.61 o 
  -3  11   3      786.20      825.04     42.94 o 
  -2  11   3      967.96     1444.59     33.74 o 
  -1  11   3     8465.61     8520.32    226.96 o 
   0  11   3      970.66      726.90     64.41 o 
   1  11   3    12877.31    12608.72    349.65 o 
   2  11   3       49.62       98.15     52.14 o 
   3  11   3     6981.93     6876.37    125.75 o 
   4  11   3     1354.15     1631.68    119.62 o 
   5  11   3       12.15       24.54     42.94 o 
   6  11   3      219.44      282.17     70.54 o 
   7  11   3      297.98      361.91     76.68 o 
   8  11   3       78.72      -27.60     98.15 o 
   9  11   3      167.66      199.36     76.68 o 
  10  11   3      106.70      177.89    110.41 o 
 -14  12   3        7.87        9.20    162.55 o 
 -10  12   3      182.85      150.29     85.88 o 
  -9  12   3      591.26      754.50    107.35 o 
  -8  12   3       21.92       36.80     85.88 o 
  -7  12   3        1.53       12.27    107.35 o 
  -6  12   3     8342.95     8802.49    125.75 o 
  -5  12   3     1089.36     1009.07     73.61 o 
  -4  12   3      322.27      119.62     67.48 o 
  -3  12   3       49.45      223.90     52.14 o 
  -2  12   3     1390.31      864.91     52.14 o 
  -1  12   3      176.85       95.08     33.74 o 
   0  12   3     1112.74     1438.46     46.01 o 
   1  12   3     2711.49     2840.11     64.41 o 
   2  12   3     2240.90     2303.37     95.08 o 
   3  12   3     1057.16      941.59     64.41 o 
   4  12   3     2362.77     2064.14    101.21 o 
   5  12   3      243.80      472.33    113.48 o 
   6  12   3      546.77      561.27     49.07 o 
   7  12   3       28.08      -12.27     76.68 o 
   8  12   3      429.82      503.00    101.21 o 
   9  12   3      132.79       30.67     92.01 o 
  10  12   3        7.46       -3.07    104.28 o 
 -13  13   3       45.94       15.34    147.22 o 
 -12  13   3        6.68       18.40    134.95 o 
  -9  13   3       15.34       18.40     55.21 o 
  -8  13   3        9.19      -95.08     95.08 o 
  -7  13   3      537.81      484.60     64.41 o 
  -6  13   3     2773.91     3008.79    162.55 o 
  -5  13   3      845.43      825.04     39.87 o 
  -4  13   3     2438.28     2337.11     76.68 o 
  -3  13   3     1413.70     1245.23     79.74 o 
  -2  13   3        0.51       -6.13     46.01 o 
  -1  13   3     3665.06     2787.97    131.88 o 
   0  13   3    30925.95    34363.44    545.94 o 
   1  13   3     1221.07     1650.08     73.61 o 
   2  13   3      621.46      604.21     42.94 o 
   3  13   3     1785.90     2030.40     85.88 o 
   4  13   3        3.13      -15.34     46.01 o 
   5  13   3       28.91      -36.80     64.41 o 
   6  13   3      356.39      340.44     76.68 o 
   7  13   3       55.78      -52.14     52.14 o 
   9  13   3      122.29      162.55     58.27 o 
  11  13   3       25.33       55.21    141.09 o 
 -12  14   3       36.87      -58.27    128.82 o 
 -11  14   3      157.03      147.22    119.62 o 
  -9  14   3        3.65      -58.27     76.68 o 
  -8  14   3      259.81      242.30     95.08 o 
  -7  14   3      328.88      294.44     67.48 o 
  -6  14   3      320.93      291.37    101.21 o 
  -5  14   3     2159.74     1944.52    101.21 o 
  -4  14   3      275.06      220.83     58.27 o 
  -3  14   3     1010.48     1337.24     98.15 o 
  -2  14   3     1088.10     1085.74    101.21 o 
  -1  14   3    10610.43    10946.37    312.84 o 
   0  14   3        5.37      -61.34     61.34 o 
   1  14   3     1107.85     1512.06     55.21 o 
   2  14   3     1905.21     1996.66     70.54 o 
   3  14   3     1092.71      950.79     49.07 o 
   4  14   3       18.05      -24.54     58.27 o 
   5  14   3     2330.82     2054.94     61.34 o 
   6  14   3      308.37      233.10     36.80 o 
   7  14   3       39.12      116.55     52.14 o 
   8  14   3      347.39      503.00    113.48 o 
   9  14   3       22.65        6.13     58.27 o 
 -11  15   3       11.08      -18.40     82.81 o 
  -9  15   3      592.74      726.90    110.41 o 
  -8  15   3       56.68       79.74     55.21 o 
  -7  15   3      307.49      417.12     49.07 o 
  -6  15   3     2610.66     2692.89    153.35 o 
  -5  15   3      136.58       70.54     64.41 o 
  -4  15   3      198.83      226.96     52.14 o 
  -3  15   3       97.86       -3.07     33.74 o 
  -2  15   3      644.36      877.18     82.81 o 
  -1  15   3     1033.09      733.03     79.74 o 
   0  15   3    13041.38    12443.10    217.76 o 
   1  15   3     1313.89     1551.94     58.27 o 
   2  15   3      220.98      177.89     64.41 o 
   3  15   3       14.29       12.27     58.27 o 
   4  15   3      263.73      233.10     33.74 o 
   5  15   3       17.92       76.68     73.61 o 
   6  15   3      407.03      444.72     39.87 o 
   7  15   3        9.48       95.08     55.21 o 
   8  15   3       47.95       55.21     52.14 o 
   9  15   3       22.13      -36.80    245.37 o 
  10  15   3      169.52      196.29    134.95 o 
  11  15   3      114.49       49.07     70.54 o 
 -10  16   3      114.70       64.41     95.08 o 
  -9  16   3      164.45      199.36     73.61 o 
  -8  16   3       55.62       36.80    128.82 o 
  -7  16   3       73.18       46.01     61.34 o 
  -6  16   3     1382.93     1358.71     55.21 o 
  -5  16   3     2711.46     2481.26    125.75 o 
  -4  16   3      223.79      156.42     49.07 o 
  -3  16   3     1981.94     1585.67     82.81 o 
  -2  16   3      464.94      444.72     73.61 o 
  -1  16   3     2521.74     2536.47    101.21 o 
   0  16   3      164.45      128.82     70.54 o 
   1  16   3     1846.39     1585.67    119.62 o 
   2  16   3      193.70      187.09     52.14 o 
   3  16   3      126.44       88.94     52.14 o 
   4  16   3      962.63      889.45     55.21 o 
   5  16   3     1078.49     1018.27    101.21 o 
   6  16   3      625.76      595.01     76.68 o 
   7  16   3      413.21      343.51    128.82 o 
   8  16   3      327.49      398.72    104.28 o 
   9  16   3      317.67      279.10    125.75 o 
  10  16   3       10.10      116.55     95.08 o 
 -12  17   3       18.76      -49.07     95.08 o 
 -11  17   3      391.01      398.72    144.15 o 
 -10  17   3      940.45      843.44    156.42 o 
  -9  17   3      384.04      377.25    134.95 o 
  -8  17   3      204.59      318.98     95.08 o 
  -7  17   3     3050.21     2389.25    193.23 o 
  -6  17   3      705.07      644.08     88.94 o 
  -5  17   3       56.38       33.74     55.21 o 
  -4  17   3     1529.20     1564.20    110.41 o 
  -3  17   3       23.37       61.34    113.48 o 
  -2  17   3        5.36      -27.60     67.48 o 
  -1  17   3     3651.04     4729.42    107.35 o 
   0  17   3     2514.28     2542.60     42.94 o 
   1  17   3      125.27      150.29     49.07 o 
   2  17   3     1769.73     2024.27     76.68 o 
   3  17   3      367.05      291.37     70.54 o 
   4  17   3      428.80      438.59     70.54 o 
   5  17   3      524.13      380.32    104.28 o 
   6  17   3       92.39       70.54    113.48 o 
   7  17   3       90.86       42.94     64.41 o 
   8  17   3       81.35       98.15     64.41 o 
   9  17   3      138.08      134.95     61.34 o 
  10  17   3       52.10       85.88    162.55 o 
 -12  18   3      238.50      288.30    134.95 o 
 -11  18   3       18.30       58.27    113.48 o 
 -10  18   3        2.67      -39.87    153.35 o 
  -9  18   3      671.08      595.01     92.01 o 
  -8  18   3       38.60      119.62     70.54 o 
  -7  18   3       56.55       98.15     70.54 o 
  -6  18   3     2671.34     2337.11     73.61 o 
  -5  18   3      478.11      499.93     95.08 o 
  -4  18   3     1932.10     1969.06     79.74 o 
  -3  18   3      393.32      509.13     46.01 o 
  -2  18   3     5681.63     5560.60    165.62 o 
  -1  18   3      554.54      506.07     82.81 o 
   0  18   3      178.92      447.79     76.68 o 
   1  18   3     1272.85     1358.71     92.01 o 
   2  18   3       46.00       92.01     58.27 o 
   3  18   3      763.40      993.73     73.61 o 
   4  18   3      552.61      521.40     92.01 o 
   5  18   3        9.03        6.13     76.68 o 
   6  18   3      131.14      217.76    113.48 o 
   7  18   3        0.46       33.74    196.29 o 
   8  18   3       11.22      119.62     88.94 o 
   9  18   3      118.43      217.76     67.48 o 
  10  18   3        0.15       46.01     76.68 o 
 -12  19   3      149.05       49.07    122.68 o 
 -11  19   3      365.97      496.87     88.94 o 
 -10  19   3      158.65      180.96     92.01 o 
  -9  19   3       37.91       24.54     85.88 o 
  -8  19   3      439.40      429.39     98.15 o 
  -7  19   3     1314.01     1358.71     88.94 o 
  -6  19   3       41.76       27.60     73.61 o 
  -5  19   3       86.42       55.21     67.48 o 
  -4  19   3      111.11       49.07     61.34 o 
  -3  19   3      706.88      772.90     52.14 o 
  -2  19   3      823.28      699.29     79.74 o 
  -1  19   3     4247.20     4398.18    144.15 o 
   0  19   3       79.12       42.94     88.94 o 
   1  19   3      202.35      211.63     49.07 o 
   2  19   3       52.73       -6.13     95.08 o 
   3  19   3     1918.48     1781.97    122.68 o 
   4  19   3        0.41        0.00     82.81 o 
   5  19   3       81.09       73.61     36.80 o 
   6  19   3      161.65      340.44     82.81 o 
   7  19   3       70.32      153.35     73.61 o 
   8  19   3      210.06      205.49     92.01 o 
   9  19   3       42.61      -24.54     85.88 o 
 -12  20   3       81.26       46.01    150.29 o 
 -11  20   3        4.75      -73.61     92.01 o 
 -10  20   3        0.89       85.88     95.08 o 
  -9  20   3      151.13      113.48    122.68 o 
  -8  20   3      297.63      180.96     88.94 o 
  -7  20   3        4.57       58.27     64.41 o 
  -6  20   3      234.72      214.69     85.88 o 
  -5  20   3      752.55      812.77     46.01 o 
  -4  20   3     1489.33     1659.28     95.08 o 
  -3  20   3      302.66      165.62    101.21 o 
  -2  20   3     8946.35     9284.02    499.93 o 
  -1  20   3      139.50      107.35     76.68 o 
   0  20   3     1236.29      815.84     76.68 o 
   1  20   3      162.82      141.09     58.27 o 
   2  20   3     1501.25     1331.11    110.41 o 
   3  20   3       45.44      -12.27     49.07 o 
   4  20   3      532.32      496.87    101.21 o 
   5  20   3      683.53      545.94    187.09 o 
   6  20   3      311.68      325.11     85.88 o 
   7  20   3        1.19       24.54    101.21 o 
   8  20   3      123.37      217.76    128.82 o 
   9  20   3       79.13       85.88    134.95 o 
 -11  21   3        2.14      -15.34    119.62 o 
 -10  21   3       10.63      168.69     85.88 o 
  -9  21   3      152.70      144.15    131.88 o 
  -8  21   3       16.89      -70.54     85.88 o 
  -7  21   3      230.51      180.96    101.21 o 
  -6  21   3      487.34      515.27    101.21 o 
  -5  21   3      112.20       64.41    122.68 o 
  -4  21   3      915.88      950.79     88.94 o 
  -3  21   3     3771.47     3974.92     92.01 o 
  -2  21   3      358.04      450.86     52.14 o 
  -1  21   3      627.77      677.82     82.81 o 
   0  21   3     1080.10     1619.41    119.62 o 
   1  21   3        6.47      -21.47     70.54 o 
   2  21   3      262.57      389.52     82.81 o 
   3  21   3     2058.02     2211.36    125.75 o 
   4  21   3      491.94      297.51     61.34 o 
   5  21   3        3.29      -36.80     85.88 o 
   6  21   3       83.98       70.54     92.01 o 
   7  21   3      379.66      334.31    156.42 o 
   8  21   3      131.81       92.01     76.68 o 
   9  21   3        1.97        6.13     85.88 o 
 -11  22   3        0.87       21.47    131.88 o 
 -10  22   3        0.20      -27.60     95.08 o 
  -9  22   3       22.41        3.07    110.41 o 
  -8  22   3      298.42      355.78     73.61 o 
  -7  22   3        0.03       24.54     67.48 o 
  -6  22   3        6.81       52.14     82.81 o 
  -5  22   3     1675.22     1714.49    122.68 o 
  -4  22   3      251.23      159.49     98.15 o 
  -3  22   3       38.04      138.02     73.61 o 
  -2  22   3      494.16      512.20     79.74 o 
  -1  22   3      410.77      472.33    119.62 o 
   0  22   3      112.13       12.27    119.62 o 
   1  22   3      836.10      886.38     79.74 o 
   2  22   3     3101.87     3269.50    193.23 o 
   3  22   3      103.18       92.01     98.15 o 
   4  22   3       72.58       95.08     61.34 o 
   5  22   3      412.00      349.65    144.15 o 
   6  22   3      238.86      217.76    150.29 o 
   7  22   3        0.81      -12.27    116.55 o 
   8  22   3      101.69       39.87     92.01 o 
 -10  23   3        6.85      131.88    150.29 o 
  -9  23   3       64.89      125.75     98.15 o 
  -8  23   3       17.31      119.62    138.02 o 
  -7  23   3       20.70       12.27     64.41 o 
  -6  23   3      589.63      472.33    141.09 o 
  -5  23   3       98.72       88.94     64.41 o 
  -4  23   3     2171.52     2229.76    101.21 o 
  -3  23   3     1017.68     1174.69    177.89 o 
  -2  23   3       89.42       52.14     79.74 o 
  -1  23   3     1171.31     1217.63    110.41 o 
   0  23   3     1368.56     1193.09    122.68 o 
   1  23   3        1.95      -21.47     73.61 o 
   2  23   3       16.35       58.27     58.27 o 
   3  23   3      301.21      279.10    107.35 o 
   4  23   3      393.95      487.66    113.48 o 
   5  23   3       33.15       49.07     85.88 o 
   6  23   3      108.32      128.82    101.21 o 
   7  23   3        1.68       -3.07     98.15 o 
   8  23   3        0.57       95.08    156.42 o 
 -10  24   3       10.76      119.62     92.01 o 
  -9  24   3      120.39      113.48    113.48 o 
  -8  24   3       44.67      -58.27    116.55 o 
  -7  24   3      416.17      404.85     82.81 o 
  -6  24   3      136.67       98.15     95.08 o 
  -5  24   3      456.33      466.19     95.08 o 
  -4  24   3        4.29      -21.47    138.02 o 
  -3  24   3      196.82      276.04     67.48 o 
  -2  24   3       52.76       82.81     88.94 o 
  -1  24   3      243.16      242.30     79.74 o 
   0  24   3       11.13       -6.13     79.74 o 
   1  24   3      740.91      733.03     73.61 o 
   2  24   3       50.44       73.61     79.74 o 
   3  24   3        6.81      -79.74    122.68 o 
   4  24   3      118.25      165.62     76.68 o 
   5  24   3        9.12       -6.13     95.08 o 
   6  24   3      540.64      552.07    125.75 o 
   7  24   3       11.59       70.54     92.01 o 
   8  24   3        2.57       85.88     85.88 o 
  -9  25   3       78.80      248.43     98.15 o 
  -8  25   3        8.15      -42.94    104.28 o 
  -7  25   3      131.90      113.48    141.09 o 
  -6  25   3      178.78      233.10     85.88 o 
  -5  25   3       10.18      -33.74     82.81 o 
  -4  25   3     1937.08     2073.34    150.29 o 
  -3  25   3      168.15      171.76    131.88 o 
  -2  25   3       10.72      -30.67    128.82 o 
  -1  25   3      668.32      650.22    110.41 o 
   0  25   3      617.73      809.71    147.22 o 
   1  25   3      174.18      358.85     88.94 o 
   2  25   3      236.88      438.59    119.62 o 
   3  25   3      151.01      168.69     92.01 o 
   4  25   3       38.24       -9.20    128.82 o 
   5  25   3       52.63       55.21    134.95 o 
   6  25   3       61.96      -42.94    104.28 o 
   7  25   3       33.37       46.01    128.82 o 
  -9  26   3       83.93       49.07    144.15 o 
  -8  26   3      129.18       88.94     85.88 o 
  -7  26   3      411.74      236.16    180.96 o 
  -6  26   3      129.62      122.68     92.01 o 
  -5  26   3        0.59        0.00    116.55 o 
  -4  26   3      173.23      288.30    113.48 o 
  -3  26   3      255.69      309.77     95.08 o 
  -2  26   3      657.99      748.36    101.21 o 
  -1  26   3       64.26       24.54     61.34 o 
   0  26   3       41.07       30.67    116.55 o 
   1  26   3      137.33      196.29     98.15 o 
   2  26   3      271.65      432.46    162.55 o 
   3  26   3       11.44       46.01    104.28 o 
   4  26   3       85.92      128.82     88.94 o 
   5  26   3       37.88        0.00     85.88 o 
   6  26   3       39.49      -70.54     88.94 o 
  -8  27   3       23.03       64.41     85.88 o 
  -7  27   3      175.89      144.15    104.28 o 
  -6  27   3        0.76      -12.27    147.22 o 
  -5  27   3      119.33       82.81     98.15 o 
  -4  27   3      396.64      429.39    104.28 o 
  -3  27   3      711.47      785.17    107.35 o 
  -2  27   3       35.04       61.34    141.09 o 
  -1  27   3       39.53       -3.07     61.34 o 
   0  27   3       12.56       46.01    101.21 o 
   1  27   3      472.84      515.27    119.62 o 
   2  27   3       38.97       12.27     82.81 o 
   3  27   3      282.57      272.97    113.48 o 
   4  27   3       18.66      -49.07    141.09 o 
   5  27   3        0.02      -18.40    122.68 o 
   6  27   3        5.73      -18.40    107.35 o 
  -8  28   3      340.55      303.64    113.48 o 
  -7  28   3      260.51      484.60    144.15 o 
  -6  28   3       33.98      -12.27    104.28 o 
  -5  28   3       17.57      -49.07     88.94 o 
  -4  28   3      122.34      156.42    113.48 o 
  -3  28   3       12.93       12.27    131.88 o 
  -2  28   3      665.34      803.57    110.41 o 
  -1  28   3       82.43       95.08     85.88 o 
   0  28   3       53.65      131.88     92.01 o 
   1  28   3        2.79      -18.40     76.68 o 
   2  28   3      541.67      662.49     92.01 o 
   3  28   3       25.17      -49.07     92.01 o 
   4  28   3        5.00        9.20    128.82 o 
   5  28   3      238.97      180.96     76.68 o 
  -7  29   3       37.01       92.01    159.49 o 
  -6  29   3       13.36       -9.20     70.54 o 
  -5  29   3        5.65       24.54     98.15 o 
  -4  29   3       23.87       46.01    104.28 o 
  -3  29   3      745.53      910.92    147.22 o 
  -2  29   3        0.03       21.47     92.01 o 
  -1  29   3      243.34      279.10     95.08 o 
   0  29   3      214.79      180.96    107.35 o 
   1  29   3        0.98       -3.07    113.48 o 
   2  29   3        0.79        9.20     98.15 o 
   3  29   3      248.88      199.36    107.35 o 
   4  29   3      108.36       76.68    116.55 o 
  -6  30   3        0.69       18.40    116.55 o 
  -5  30   3       36.97      -15.34     98.15 o 
  -4  30   3        0.89       30.67     92.01 o 
  -3  30   3      154.85      159.49     82.81 o 
  -2  30   3      484.51      496.87     79.74 o 
  -1  30   3      148.92      180.96     76.68 o 
   0  30   3       95.69       12.27    101.21 o 
   1  30   3      229.72      294.44    119.62 o 
   2  30   3      213.71      300.57    116.55 o 
   3  30   3       41.25       -3.07     79.74 o 
  -4  31   3      388.94      432.46    119.62 o 
  -3  31   3      101.66       12.27    171.76 o 
  -2  31   3       72.53       82.81    128.82 o 
  -1  31   3       24.07      -46.01     76.68 o 
   0  31   3      148.00      257.63    110.41 o 
   1  31   3       57.60      104.28     98.15 o 
   2  31   3       77.33      116.55    159.49 o 
  -2  32   3       22.44      -33.74     98.15 o 
  -1  32   3      106.17      131.88    162.55 o 
   0  32   3       11.02       18.40     95.08 o 
  -8   0   4      429.13      441.66     73.61 o 
  -6   0   4    13204.46    14547.11    208.56 o 
  -4   0   4       18.88      107.35     61.34 o 
  -2   0   4    14718.34    19037.29   1643.95 o 
   0   0   4    23256.70    28345.85    276.04 o 
   2   0   4     8745.44    10173.47    184.02 o 
   4   0   4      598.34      656.35     33.74 o 
   6   0   4     2724.02     3125.34    144.15 o 
   8   0   4     1862.86     1769.70    150.29 o 
  10   0   4       13.76      -42.94     67.48 o 
  12   0   4      852.62      990.66    116.55 o 
 -15   1   4        1.50       49.07     67.48 o 
 -14   1   4        1.60      -67.48    141.09 o 
 -12   1   4      190.22      245.37    122.68 o 
 -11   1   4     3639.93     3300.17    150.29 o 
  -9   1   4     1480.56     1754.36     55.21 o 
  -8   1   4     2622.51     2999.59     82.81 o 
  -7   1   4    10089.84    10927.97     85.88 o 
  -6   1   4     1536.49     1757.43     61.34 o 
  -5   1   4    12040.04    13173.06    276.04 o 
  -4   1   4    21295.36    22628.83    364.98 o 
  -3   1   4     3213.14     3389.11    272.97 o 
  -2   1   4     1857.16     1748.23     79.74 o 
  -1   1   4    10497.86    10372.83    153.35 o 
   0   1   4      432.11      714.63     33.74 o 
   1   1   4      734.47      582.74     55.21 o 
   2   1   4      541.51      607.28    125.75 o 
   3   1   4      977.22     1232.96     42.94 o 
   4   1   4        0.35       12.27     30.67 o 
   5   1   4     1280.31     1343.38     76.68 o 
   6   1   4      733.92      634.88     58.27 o 
   7   1   4     4675.43     4959.45    260.70 o 
   8   1   4      212.33      230.03     55.21 o 
   9   1   4      785.60      757.57     76.68 o 
  10   1   4       74.33       73.61     64.41 o 
  11   1   4      375.35      475.40     95.08 o 
  12   1   4       16.12       67.48     64.41 o 
 -15   2   4      173.35      -39.87     67.48 o 
 -14   2   4        7.18       49.07     64.41 o 
 -12   2   4      263.03      254.57    125.75 o 
 -10   2   4      438.76      527.54    101.21 o 
  -9   2   4     1271.20     1196.16     52.14 o 
  -8   2   4      132.93      125.75     70.54 o 
  -7   2   4      884.71      837.31     79.74 o 
  -6   2   4     7177.56     7287.36    398.72 o 
  -5   2   4     9030.17    10808.35    539.80 o 
  -4   2   4      818.62      726.90    214.69 o 
  -3   2   4     4896.75     5229.35    509.13 o 
  -2   2   4      179.19      125.75     79.74 o 
  -1   2   4      429.69     1098.01     46.01 o 
   0   2   4     5682.66     4655.81     52.14 o 
   1   2   4       80.18       73.61     30.67 o 
   2   2   4      586.07      450.86    113.48 o 
   3   2   4      463.55      429.39     18.40 o 
   4   2   4     1588.86     1413.92    113.48 o 
   5   2   4     7770.18     8302.55    205.49 o 
   6   2   4      352.24      263.77     58.27 o 
   7   2   4      120.55      193.23     92.01 o 
   8   2   4      320.92      395.65     79.74 o 
   9   2   4       77.27       18.40     67.48 o 
  10   2   4       34.44       49.07     64.41 o 
  11   2   4      110.51      217.76     58.27 o 
  12   2   4      432.64      147.22     95.08 o 
 -15   3   4       18.67       18.40     64.41 o 
 -14   3   4       44.10       79.74    122.68 o 
 -13   3   4       54.05      122.68     58.27 o 
 -10   3   4     1086.91     1110.28     67.48 o 
  -9   3   4      480.28      647.15     67.48 o 
  -8   3   4     5640.01     5020.79    325.11 o 
  -7   3   4     1206.03     1254.43     95.08 o 
  -6   3   4       75.64      162.55     61.34 o 
  -5   3   4    13248.28    13633.12    153.35 o 
  -4   3   4     4162.03     4637.41     85.88 o 
  -3   3   4     8168.88     8167.60     88.94 o 
  -2   3   4      216.99      297.51     24.54 o 
  -1   3   4     1173.09      558.21    291.37 o 
   0   3   4      642.40      410.99     24.54 o 
   1   3   4      881.06     1278.97     24.54 o 
   2   3   4      790.13      745.30     58.27 o 
   3   3   4      434.42      509.13     52.14 o 
   4   3   4       13.10        3.07     33.74 o 
   5   3   4      245.55      450.86     95.08 o 
   6   3   4     3281.77     4254.02    180.96 o 
   7   3   4      444.79      527.54     70.54 o 
   8   3   4      276.21      282.17     55.21 o 
   9   3   4        1.06       55.21     88.94 o 
  10   3   4      942.60      898.65    138.02 o 
  12   3   4       16.51        3.07     73.61 o 
 -14   4   4       52.25      199.36    141.09 o 
 -13   4   4      992.10     1033.60    116.55 o 
 -12   4   4       58.69       39.87     55.21 o 
 -11   4   4        1.99        3.07     52.14 o 
 -10   4   4       97.42      199.36    141.09 o 
  -9   4   4     2015.42     2162.28     92.01 o 
  -8   4   4       59.44      128.82     36.80 o 
  -7   4   4     1720.68     1827.97    180.96 o 
  -6   4   4       87.95       64.41     52.14 o 
  -5   4   4    15191.27    14212.80    395.65 o 
  -4   4   4      877.27     1039.74    144.15 o 
  -3   4   4     4050.87     3772.49    110.41 o 
  -2   4   4     1468.11     1680.75     52.14 o 
  -1   4   4     2775.80     1965.99     64.41 o 
   0   4   4     3849.02     3803.16     73.61 o 
   1   4   4     7243.69     7173.87    251.50 o 
   2   4   4     1696.67     2199.09    110.41 o 
   3   4   4      983.40     1331.11     33.74 o 
   4   4   4      603.21      509.13     67.48 o 
   5   4   4     7740.83     7713.68    217.76 o 
   6   4   4      220.85      199.36     33.74 o 
   7   4   4      813.68      711.56     55.21 o 
   8   4   4       17.89       27.60     55.21 o 
   9   4   4      295.58      230.03     67.48 o 
  10   4   4        0.59      107.35     79.74 o 
  11   4   4     1248.08      883.32    153.35 o 
 -15   5   4        5.70       -3.07    159.49 o 
 -14   5   4      155.03       88.94     98.15 o 
 -13   5   4       37.16       67.48     46.01 o 
 -12   5   4     1212.37     1321.91    134.95 o 
 -11   5   4      773.77      904.79     98.15 o 
 -10   5   4     2262.04     2269.63    171.76 o 
  -9   5   4       98.14      282.17     98.15 o 
  -8   5   4     3790.74     4456.45    104.28 o 
  -7   5   4     1777.64     1969.06    131.88 o 
  -6   5   4    12926.82    13314.14    481.53 o 
  -5   5   4     1170.38     1036.67     55.21 o 
  -4   5   4       61.57       58.27     21.47 o 
  -3   5   4      735.80      966.13     24.54 o 
  -2   5   4     1176.80      926.25     52.14 o 
  -1   5   4    25837.63    28870.31    647.15 o 
   0   5   4     1378.49     2153.08     61.34 o 
   1   5   4       67.97       58.27     61.34 o 
   2   5   4      743.53     1217.63     61.34 o 
   3   5   4      745.52      963.06     58.27 o 
   4   5   4     1359.39     1042.80     73.61 o 
   5   5   4      698.19      573.54     46.01 o 
   6   5   4     3023.36     3156.01    110.41 o 
   7   5   4       45.42       33.74     76.68 o 
   8   5   4       12.55        9.20     70.54 o 
   9   5   4      223.49      187.09     55.21 o 
  10   5   4     1315.79     1367.91    162.55 o 
  11   5   4       34.87       73.61     82.81 o 
 -14   6   4       61.32       -6.13     92.01 o 
 -13   6   4      439.52      487.66    101.21 o 
 -12   6   4      203.13      138.02     79.74 o 
 -11   6   4       12.52       79.74     79.74 o 
 -10   6   4     1360.19     1282.03    104.28 o 
  -9   6   4     1350.63     1282.03     64.41 o 
  -8   6   4      415.36      506.07    107.35 o 
  -7   6   4     3051.56     2766.50    138.02 o 
  -6   6   4    16337.89    20328.53    414.05 o 
  -5   6   4     1049.44     1318.84    156.42 o 
  -4   6   4     1927.33     2251.23    119.62 o 
  -3   6   4     1382.80     1318.84     39.87 o 
  -2   6   4     8796.00     8879.16    174.82 o 
  -1   6   4      140.78      251.50     33.74 o 
   0   6   4      232.88      248.43     36.80 o 
   1   6   4      263.36      202.43     30.67 o 
   2   6   4     1502.78     1429.25     55.21 o 
   3   6   4       50.80       12.27     42.94 o 
   4   6   4     3799.14     3649.81    134.95 o 
   5   6   4       90.30       58.27     27.60 o 
   6   6   4      811.32     1085.74     36.80 o 
   7   6   4      124.73      138.02     33.74 o 
   8   6   4      117.83      150.29     42.94 o 
   9   6   4      242.21      340.44     67.48 o 
  10   6   4      332.99      288.30    107.35 o 
  11   6   4      486.60      490.73    125.75 o 
 -14   7   4      194.16      306.71    141.09 o 
 -13   7   4       26.84       21.47     36.80 o 
 -11   7   4     2103.62     1993.59     49.07 o 
 -10   7   4     1031.79      963.06    110.41 o 
  -9   7   4      338.97      300.57     58.27 o 
  -8   7   4     1426.29     1266.70     64.41 o 
  -7   7   4      486.32      561.27    131.88 o 
  -6   7   4     1727.77     1864.78    156.42 o 
  -5   7   4      533.28      490.73     46.01 o 
  -4   7   4      509.69      631.82     42.94 o 
  -3   7   4      824.25      895.58     30.67 o 
  -2   7   4       45.07       76.68     21.47 o 
  -1   7   4    13571.57    12860.22    285.24 o 
   0   7   4     2970.39     2272.70     67.48 o 
   1   7   4     5707.01     6618.73    128.82 o 
   2   7   4       21.52      312.84     64.41 o 
   3   7   4      457.69      392.58     64.41 o 
   4   7   4      798.56      677.82     88.94 o 
   5   7   4      207.85      291.37     36.80 o 
   6   7   4        3.45       27.60     55.21 o 
   8   7   4       42.94       27.60     39.87 o 
   9   7   4      576.69      429.39    138.02 o 
  11   7   4      268.75      512.20    125.75 o 
 -12   8   4       93.54       95.08     58.27 o 
 -11   8   4      136.80      138.02     58.27 o 
 -10   8   4     1129.21     1162.42     39.87 o 
  -9   8   4      763.86      622.61     52.14 o 
  -8   8   4       86.89      110.41     27.60 o 
  -7   8   4        2.80       -3.07     64.41 o 
  -6   8   4    19002.93    17678.58    226.96 o 
  -5   8   4      774.82      708.49     61.34 o 
  -4   8   4        2.78        3.07     49.07 o 
  -3   8   4      154.72      116.55     39.87 o 
  -2   8   4     6102.27     7106.40    171.76 o 
  -1   8   4      493.27      349.65     33.74 o 
   0   8   4       92.79       33.74     24.54 o 
   1   8   4     3905.12     5223.22     61.34 o 
   2   8   4      260.01      312.84     39.87 o 
   3   8   4     1032.09      990.66    156.42 o 
   4   8   4     2082.16     2288.03     82.81 o 
   5   8   4       15.88        0.00     55.21 o 
   6   8   4     2353.21     1972.12    153.35 o 
   7   8   4       49.99       58.27     36.80 o 
   8   8   4      277.93      364.98     88.94 o 
  10   8   4      327.24      187.09    107.35 o 
  11   8   4       13.18       64.41    107.35 o 
 -10   9   4        5.63       39.87     58.27 o 
  -9   9   4      744.74      726.90     55.21 o 
  -8   9   4       40.79       95.08     79.74 o 
  -7   9   4     2561.23     2735.82    113.48 o 
  -6   9   4      618.66      545.94     46.01 o 
  -5   9   4     3250.39     3042.53    116.55 o 
  -4   9   4       69.93       42.94     42.94 o 
  -3   9   4      778.92      843.44     67.48 o 
  -2   9   4       85.58       64.41     27.60 o 
  -1   9   4    10879.60    12808.08    343.51 o 
   0   9   4     8813.17     8161.47    245.37 o 
   1   9   4     1297.29     1012.13     36.80 o 
   2   9   4     6534.06     5851.97     95.08 o 
   3   9   4      889.34      895.58     64.41 o 
   4   9   4      474.67      389.52     21.47 o 
   5   9   4       51.81       70.54     30.67 o 
   6   9   4       61.86       27.60     73.61 o 
   7   9   4     1308.84     1398.58    125.75 o 
   8   9   4        0.96       33.74     85.88 o 
   9   9   4      404.48      435.52    101.21 o 
  10   9   4       32.41       46.01     61.34 o 
 -14  10   4        0.48       95.08    150.29 o 
 -13  10   4       13.05      104.28    122.68 o 
 -12  10   4      108.96      122.68    125.75 o 
 -11  10   4        0.88       15.34     76.68 o 
 -10  10   4      878.80      858.78    122.68 o 
  -9  10   4       99.69       88.94     76.68 o 
  -7  10   4     2790.23     2870.78     98.15 o 
  -6  10   4     4392.16     4766.22    177.89 o 
  -5  10   4     3530.35     3668.21     85.88 o 
  -4  10   4      198.68      272.97     61.34 o 
  -3  10   4     1243.21     1260.57     52.14 o 
  -2  10   4       59.28        3.07     39.87 o 
  -1  10   4      645.74      490.73     36.80 o 
   0  10   4      199.41      208.56     79.74 o 
   1  10   4     8227.16     9624.46    214.69 o 
   2  10   4       39.71        3.07     39.87 o 
   3  10   4      561.99      662.49     79.74 o 
   4  10   4        3.10       -3.07     27.60 o 
   6  10   4      340.42      493.80     61.34 o 
   7  10   4      750.36      864.91     73.61 o 
   8  10   4      151.22      266.83     85.88 o 
  10  10   4       17.54       76.68    119.62 o 
  11  10   4      429.13      463.13    138.02 o 
 -13  11   4      293.40      389.52    147.22 o 
 -11  11   4       19.52        3.07     98.15 o 
 -10  11   4      216.43      318.98    113.48 o 
  -9  11   4      203.82      131.88    104.28 o 
  -7  11   4      931.81      956.93     82.81 o 
  -6  11   4      218.77      141.09     42.94 o 
  -5  11   4      763.69      791.30     70.54 o 
  -4  11   4       20.25       15.34     52.14 o 
  -3  11   4       82.40       46.01     42.94 o 
  -2  11   4      350.85      300.57     36.80 o 
  -1  11   4        4.07       95.08     24.54 o 
   0  11   4     5728.30     7759.68     98.15 o 
   1  11   4       43.41      153.35     39.87 o 
   2  11   4     1095.08     1174.69     64.41 o 
   3  11   4      102.14       58.27     58.27 o 
   4  11   4       26.42        6.13     46.01 o 
   5  11   4      549.50      506.07    116.55 o 
   6  11   4      421.25      429.39    101.21 o 
   7  11   4      192.46      315.91     92.01 o 
   8  11   4        2.52      -49.07     58.27 o 
   9  11   4       43.23        3.07    107.35 o 
 -10  12   4      135.33      199.36    110.41 o 
  -9  12   4     1181.04     1306.57    113.48 o 
  -8  12   4       35.13      -36.80     85.88 o 
  -7  12   4     1057.47     1027.47     67.48 o 
  -6  12   4      251.57      285.24     73.61 o 
  -5  12   4     1017.03      702.36     58.27 o 
  -4  12   4     5722.91     5566.73    177.89 o 
  -3  12   4      257.43      199.36     42.94 o 
  -2  12   4     1190.22     1190.02     67.48 o 
  -1  12   4      106.51       73.61     55.21 o 
   0  12   4      778.10      659.42     52.14 o 
   1  12   4     5135.25     5324.43    165.62 o 
   2  12   4       28.01      -21.47     30.67 o 
   3  12   4     1138.67     1232.96     52.14 o 
   4  12   4     1374.36     1367.91    122.68 o 
   5  12   4     2741.41     2643.81    165.62 o 
   6  12   4      311.43      260.70     42.94 o 
   7  12   4      469.62      420.19     52.14 o 
   8  12   4      160.99      177.89     73.61 o 
   9  12   4      188.92       18.40    226.96 o 
 -14  13   4       49.75       42.94    165.62 o 
 -13  13   4      306.58      306.71    153.35 o 
 -12  13   4      371.73      576.61    138.02 o 
 -10  13   4      137.94      144.15    107.35 o 
  -9  13   4      345.25      266.83    107.35 o 
  -8  13   4     2180.32     2137.75    104.28 o 
  -7  13   4      354.53      371.12     55.21 o 
  -6  13   4       69.46       30.67     73.61 o 
  -5  13   4      139.03      202.43     55.21 o 
  -4  13   4     1432.51     1288.17     70.54 o 
  -3  13   4     3461.41     5278.42    190.16 o 
  -2  13   4       15.27      -18.40     49.07 o 
  -1  13   4     5188.99     4257.09    113.48 o 
   0  13   4     2022.14     1567.27     67.48 o 
   1  13   4      229.14      187.09     58.27 o 
   2  13   4     2231.99     2312.57    147.22 o 
   3  13   4      165.94      116.55     30.67 o 
   4  13   4       12.95        0.00     67.48 o 
   5  13   4      531.75      671.69     39.87 o 
   6  13   4     1074.95     1340.31     49.07 o 
   7  13   4      108.38      107.35     42.94 o 
   8  13   4      375.59      269.90     95.08 o 
   9  13   4      126.16      138.02    116.55 o 
  10  13   4      385.30      386.45    131.88 o 
 -12  14   4       27.43       -3.07    128.82 o 
 -11  14   4        3.64       64.41    125.75 o 
  -8  14   4       99.08       39.87    104.28 o 
  -7  14   4      574.32      576.61     61.34 o 
  -6  14   4     5159.78     5376.57    226.96 o 
  -5  14   4        1.27       -9.20     42.94 o 
  -4  14   4     1712.48     1981.33     76.68 o 
  -3  14   4     3153.26     3128.41    107.35 o 
  -2  14   4      267.88      463.13     58.27 o 
  -1  14   4       44.17      -12.27     39.87 o 
   0  14   4     5433.75     6020.66     55.21 o 
   1  14   4      979.22      871.05     61.34 o 
   2  14   4     1437.42     1269.77     67.48 o 
   3  14   4      175.89      187.09     49.07 o 
   4  14   4     6417.11     6100.40    337.38 o 
   5  14   4      284.00      315.91     49.07 o 
   6  14   4       83.77      147.22     82.81 o 
   7  14   4      763.54      637.95     82.81 o 
   8  14   4        5.32       -9.20     52.14 o 
   9  14   4      250.65      309.77    119.62 o 
  10  14   4       69.25       95.08     98.15 o 
 -11  15   4      573.86      616.48    131.88 o 
 -10  15   4       40.11      220.83    119.62 o 
  -9  15   4      319.33      432.46     92.01 o 
  -8  15   4       12.47       33.74     92.01 o 
  -7  15   4      534.65      441.66     64.41 o 
  -6  15   4      124.05        0.00     67.48 o 
  -5  15   4      863.45      772.90     92.01 o 
  -4  15   4      146.73      168.69     67.48 o 
  -3  15   4     3363.86     3208.15     95.08 o 
  -2  15   4     1348.53     1539.67     88.94 o 
  -1  15   4    12003.45    14102.38    322.04 o 
   0  15   4     1646.09     1324.97     73.61 o 
   1  15   4        8.64      -33.74     52.14 o 
   2  15   4       13.49       -3.07     82.81 o 
   3  15   4      597.61      665.55     82.81 o 
   4  15   4       15.84      -30.67     64.41 o 
   5  15   4     2329.59     2395.38     82.81 o 
   6  15   4        2.63      -15.34     88.94 o 
   7  15   4      372.83      420.19    122.68 o 
   8  15   4        9.31       21.47     55.21 o 
   9  15   4      578.31      711.56    125.75 o 
  10  15   4        2.12      -21.47     95.08 o 
 -10  16   4      334.66      364.98     61.34 o 
  -9  16   4        2.49       18.40     64.41 o 
  -8  16   4       50.99       42.94     64.41 o 
  -7  16   4       80.76       64.41     70.54 o 
  -6  16   4     1708.63     1643.95     79.74 o 
  -5  16   4     1454.91     1251.36     64.41 o 
  -4  16   4        5.33      -12.27     42.94 o 
  -3  16   4      119.58       73.61     92.01 o 
  -2  16   4     3039.79     2511.93     98.15 o 
  -1  16   4      950.61      846.51     42.94 o 
   0  16   4     3427.49     3287.90     95.08 o 
   1  16   4      954.53      877.18     61.34 o 
   2  16   4      111.27      205.49     85.88 o 
   3  16   4     2060.97     2045.73    119.62 o 
   4  16   4     2267.35     2229.76    147.22 o 
   5  16   4       20.49       -6.13     46.01 o 
   6  16   4        6.32       21.47     85.88 o 
   7  16   4      448.77      506.07     64.41 o 
   8  16   4      222.80      174.82     49.07 o 
   9  16   4       67.47       39.87     70.54 o 
 -12  17   4      129.35       49.07    104.28 o 
 -11  17   4      488.19      604.21    125.75 o 
 -10  17   4       74.35       27.60    107.35 o 
  -9  17   4        1.29      -52.14     98.15 o 
  -8  17   4      378.08      334.31    125.75 o 
  -7  17   4       63.96       79.74     58.27 o 
  -6  17   4        3.90        3.07     58.27 o 
  -5  17   4      627.44      668.62     76.68 o 
  -4  17   4     1019.72     1502.86    110.41 o 
  -3  17   4     1828.02     1677.69     70.54 o 
  -2  17   4     1380.68     1082.68     88.94 o 
  -1  17   4     3280.17     3217.35    116.55 o 
   0  17   4     3931.35     4582.20    156.42 o 
   1  17   4      186.95      180.96     58.27 o 
   2  17   4        4.46        3.07     67.48 o 
   3  17   4      106.80       79.74     46.01 o 
   4  17   4       22.36        0.00     67.48 o 
   5  17   4      326.17      309.77     58.27 o 
   6  17   4      144.09       61.34    101.21 o 
   7  17   4      102.71      122.68    110.41 o 
   8  17   4       95.96       82.81     73.61 o 
   9  17   4      187.98       64.41    116.55 o 
 -12  18   4        0.58      116.55    141.09 o 
 -11  18   4       80.22       55.21     73.61 o 
 -10  18   4      997.59     1006.00     92.01 o 
  -9  18   4       42.93      110.41     61.34 o 
  -8  18   4      115.03      119.62     55.21 o 
  -7  18   4      354.54      343.51     82.81 o 
  -6  18   4      100.40      101.21     49.07 o 
  -5  18   4     3771.51     4039.33    242.30 o 
  -4  18   4     1591.32     1689.95    110.41 o 
  -3  18   4     1359.11     1607.14     92.01 o 
  -2  18   4     4045.01     4456.45    153.35 o 
  -1  18   4      435.73      521.40     55.21 o 
   0  18   4        4.64       -9.20     98.15 o 
   1  18   4     2312.23     2472.06    153.35 o 
   2  18   4       14.40       27.60     92.01 o 
   3  18   4       41.92      104.28     70.54 o 
   4  18   4       59.80       79.74     58.27 o 
   5  18   4     1216.10      821.97    245.37 o 
   6  18   4        2.03      -21.47     70.54 o 
   7  18   4      136.15      153.35     61.34 o 
   8  18   4      123.70       85.88     79.74 o 
   9  18   4       24.70       46.01     73.61 o 
 -12  19   4       73.85       76.68    144.15 o 
 -11  19   4        6.29        0.00     92.01 o 
 -10  19   4       20.24      -95.08     95.08 o 
  -9  19   4       84.90      122.68     92.01 o 
  -8  19   4       13.04       42.94     73.61 o 
  -7  19   4        0.10      -46.01     98.15 o 
  -6  19   4      108.76       55.21     85.88 o 
  -5  19   4       69.96       46.01    104.28 o 
  -4  19   4     3420.10     3113.07    150.29 o 
  -3  19   4     1277.01     1331.11    116.55 o 
  -2  19   4      402.11      545.94    113.48 o 
  -1  19   4        1.10       49.07    107.35 o 
   0  19   4     5319.53     4477.92     52.14 o 
   1  19   4      327.77      392.58     73.61 o 
   2  19   4      503.67      490.73    125.75 o 
   3  19   4        5.57      -24.54     61.34 o 
   4  19   4       32.05       64.41     73.61 o 
   5  19   4      518.58      601.15     61.34 o 
   6  19   4     1077.60      996.80     85.88 o 
   7  19   4       46.60       27.60     76.68 o 
   8  19   4      194.28      144.15     67.48 o 
   9  19   4       12.54       46.01    141.09 o 
 -12  20   4        8.69       73.61    119.62 o 
 -11  20   4       37.81       49.07    122.68 o 
 -10  20   4      237.97      171.76    125.75 o 
  -9  20   4        2.55       -6.13    104.28 o 
  -8  20   4        0.44       -6.13    110.41 o 
  -7  20   4       11.00       36.80     64.41 o 
  -6  20   4      550.91      582.74     98.15 o 
  -5  20   4     2821.13     2968.92    116.55 o 
  -4  20   4      230.67      331.24     67.48 o 
  -3  20   4     1002.54      772.90     82.81 o 
  -2  20   4      137.63       95.08     95.08 o 
  -1  20   4     1388.64     1217.63     92.01 o 
   0  20   4      423.71      395.65     95.08 o 
   1  20   4     1045.19     1147.08     88.94 o 
   2  20   4        9.27        9.20    113.48 o 
   3  20   4       92.99      104.28     79.74 o 
   4  20   4     1219.06     1107.21    184.02 o 
   5  20   4      326.07      300.57     58.27 o 
   6  20   4        1.16        6.13     76.68 o 
   7  20   4      353.63      318.98     82.81 o 
   8  20   4       56.97       27.60     95.08 o 
   9  20   4       12.44      -46.01     95.08 o 
 -11  21   4      154.26      226.96     98.15 o 
 -10  21   4        1.35      -76.68     76.68 o 
  -9  21   4       21.55       76.68    101.21 o 
  -8  21   4       35.21       27.60     70.54 o 
  -7  21   4      126.94       24.54     49.07 o 
  -6  21   4      316.55      315.91    134.95 o 
  -5  21   4       97.92       15.34     76.68 o 
  -4  21   4      765.64      687.02    125.75 o 
  -3  21   4      221.44      288.30    110.41 o 
  -2  21   4        1.24      -33.74     76.68 o 
  -1  21   4     2737.19     3327.77    119.62 o 
   0  21   4      231.24      450.86    104.28 o 
   1  21   4      651.64      616.48     95.08 o 
   2  21   4      844.22      812.77     98.15 o 
   3  21   4      232.64      230.03    113.48 o 
   4  21   4       95.02       61.34     76.68 o 
   5  21   4      621.31      484.60    184.02 o 
   6  21   4      428.36      374.18    131.88 o 
   7  21   4        6.08       79.74     95.08 o 
   8  21   4       21.48       55.21    138.02 o 
 -11  22   4        7.22       27.60     95.08 o 
 -10  22   4       33.40       33.74    110.41 o 
  -9  22   4       58.34       55.21     98.15 o 
  -8  22   4        9.32        6.13     61.34 o 
  -7  22   4       65.17       33.74     82.81 o 
  -6  22   4      364.73      423.26    101.21 o 
  -5  22   4        2.10      -21.47     70.54 o 
  -4  22   4       48.58       52.14     85.88 o 
  -3  22   4       22.15       -3.07     73.61 o 
  -2  22   4      621.79      665.55    113.48 o 
  -1  22   4      988.01     1012.13     73.61 o 
   0  22   4       18.71      -30.67     52.14 o 
   1  22   4      664.32      582.74     70.54 o 
   2  22   4      112.08       58.27     79.74 o 
   3  22   4       30.21       64.41     58.27 o 
   4  22   4      486.75      530.60    141.09 o 
   5  22   4        7.14       12.27     82.81 o 
   6  22   4       36.57       -9.20     92.01 o 
   7  22   4      140.79       98.15     79.74 o 
   8  22   4        2.37        6.13     76.68 o 
 -11  23   4       37.85      -33.74    150.29 o 
 -10  23   4      165.17      312.84    202.43 o 
  -9  23   4        4.00      -12.27     79.74 o 
  -8  23   4       31.27      -46.01    122.68 o 
  -7  23   4      365.83      322.04    147.22 o 
  -6  23   4       47.74       85.88    104.28 o 
  -5  23   4      453.61      472.33     61.34 o 
  -4  23   4        0.69       18.40     58.27 o 
  -3  23   4      608.70      481.53     82.81 o 
  -2  23   4      567.46      410.99     67.48 o 
  -1  23   4     1038.59      944.66     52.14 o 
   0  23   4        7.42      -55.21     95.08 o 
   1  23   4       12.84      -39.87     92.01 o 
   2  23   4      506.18      573.54    113.48 o 
   3  23   4      983.99     1018.27    202.43 o 
   4  23   4       27.68       33.74     76.68 o 
   5  23   4      251.90      352.71     76.68 o 
   6  23   4       67.46      116.55    153.35 o 
   7  23   4        5.70      -42.94    116.55 o 
 -10  24   4       43.83      159.49     79.74 o 
  -9  24   4        3.34       92.01    113.48 o 
  -8  24   4       86.43       61.34    119.62 o 
  -7  24   4      196.86      162.55     73.61 o 
  -6  24   4      140.90      110.41     76.68 o 
  -5  24   4      195.29      260.70     85.88 o 
  -4  24   4       23.02       -9.20     67.48 o 
  -3  24   4      330.96      340.44     76.68 o 
  -2  24   4      519.28      478.46     67.48 o 
  -1  24   4      424.42      392.58    101.21 o 
   0  24   4      273.40      260.70     82.81 o 
   1  24   4      124.23      144.15     49.07 o 
   2  24   4       84.64       -6.13     73.61 o 
   3  24   4       13.21        9.20    101.21 o 
   4  24   4      483.90      549.01     85.88 o 
   5  24   4      254.92      211.63     92.01 o 
   6  24   4      338.71      352.71     95.08 o 
   7  24   4       21.58        9.20     82.81 o 
 -10  25   4      101.13       24.54    119.62 o 
  -9  25   4       95.71      190.16     73.61 o 
  -8  25   4       80.41       12.27    122.68 o 
  -7  25   4      492.92      300.57     95.08 o 
  -6  25   4       20.41      -27.60     55.21 o 
  -5  25   4      205.35      223.90     98.15 o 
  -4  25   4      304.70      239.23     61.34 o 
  -3  25   4      178.46      300.57     76.68 o 
  -2  25   4      255.70      352.71     61.34 o 
  -1  25   4      150.26      272.97     73.61 o 
   0  25   4      549.61      576.61     67.48 o 
   1  25   4      566.79      610.35    119.62 o 
   2  25   4      123.84      119.62     82.81 o 
   3  25   4      841.82      831.18    147.22 o 
   4  25   4        4.85       30.67    101.21 o 
   5  25   4      168.38      128.82     82.81 o 
   6  25   4      177.82      205.49    165.62 o 
  -9  26   4      110.85       42.94    162.55 o 
  -8  26   4      102.40      144.15    104.28 o 
  -7  26   4       27.75      -18.40    113.48 o 
  -6  26   4       22.27      -39.87    107.35 o 
  -5  26   4      146.00      128.82     92.01 o 
  -4  26   4       98.76      153.35    138.02 o 
  -3  26   4      379.94      257.63    101.21 o 
  -2  26   4      117.07      266.83    104.28 o 
  -1  26   4      137.27       85.88     58.27 o 
   0  26   4      342.45      438.59     98.15 o 
   1  26   4      142.02      349.65     85.88 o 
   2  26   4       11.03       18.40     67.48 o 
   3  26   4      152.87      165.62    150.29 o 
   4  26   4      117.02       64.41    147.22 o 
   5  26   4      216.03      236.16    147.22 o 
   6  26   4      281.82      312.84    119.62 o 
  -8  27   4      233.96      331.24    138.02 o 
  -7  27   4       64.10       24.54    104.28 o 
  -6  27   4        0.36      -30.67     88.94 o 
  -5  27   4       20.40       27.60    104.28 o 
  -4  27   4      287.64      266.83    104.28 o 
  -3  27   4      200.12      150.29     98.15 o 
  -2  27   4       11.62       52.14     85.88 o 
  -1  27   4        0.19      -55.21    141.09 o 
   0  27   4      318.48      325.11    138.02 o 
   1  27   4      164.94      199.36     95.08 o 
   2  27   4      549.25      463.13    113.48 o 
   3  27   4      128.62      128.82    150.29 o 
   4  27   4        0.67       -9.20     67.48 o 
   5  27   4        0.29       24.54     82.81 o 
  -8  28   4       31.80       88.94    184.02 o 
  -7  28   4       39.34       39.87     58.27 o 
  -6  28   4      223.81      184.02     67.48 o 
  -5  28   4      137.98       61.34     98.15 o 
  -4  28   4        5.35      -42.94    138.02 o 
  -3  28   4      407.25      561.27    128.82 o 
  -2  28   4      288.69      282.17     79.74 o 
  -1  28   4       46.60      138.02     88.94 o 
   0  28   4        0.16      -55.21     85.88 o 
   1  28   4      557.76      509.13    101.21 o 
   2  28   4       35.87        9.20    134.95 o 
   3  28   4       28.98       -6.13    113.48 o 
   4  28   4        8.35       85.88    113.48 o 
  -7  29   4        2.87       95.08    116.55 o 
  -6  29   4       11.87       27.60     85.88 o 
  -5  29   4       11.05       36.80     79.74 o 
  -4  29   4      318.72      291.37     82.81 o 
  -3  29   4        1.74      -39.87     85.88 o 
  -2  29   4       27.02       52.14     95.08 o 
  -1  29   4       83.34      162.55    116.55 o 
   0  29   4       31.43       21.47     79.74 o 
   1  29   4       54.14       92.01     88.94 o 
   2  29   4      345.15      481.53    110.41 o 
   3  29   4       44.79       61.34     82.81 o 
  -6  30   4      139.43      128.82     73.61 o 
  -5  30   4       39.05       70.54    156.42 o 
  -4  30   4        2.29       33.74     92.01 o 
  -3  30   4       55.44      113.48     70.54 o 
  -2  30   4      129.38       95.08    119.62 o 
  -1  30   4       58.09      153.35    125.75 o 
   0  30   4       45.49        3.07     88.94 o 
   1  30   4      161.82      168.69     82.81 o 
   2  30   4      137.28      141.09    107.35 o 
  -4  31   4        6.89      -52.14     95.08 o 
  -3  31   4      216.14      239.23     70.54 o 
  -2  31   4       15.82       -3.07     95.08 o 
  -1  31   4       29.50        3.07    116.55 o 
   0  31   4        4.04        9.20     73.61 o 
   1  31   4        0.39        9.20    110.41 o 
 -15   0   5       46.31       24.54     79.74 o 
 -13   0   5      500.98      509.13    131.88 o 
 -11   0   5       56.89      190.16    107.35 o 
  -9   0   5     3665.47     3539.40    113.48 o 
  -7   0   5     1695.72     1895.45     92.01 o 
  -5   0   5       76.01      361.91    119.62 o 
  -3   0   5      550.12      959.99     36.80 o 
  -1   0   5       31.20       21.47     30.67 o 
   1   0   5     2489.88     1910.78     52.14 o 
   3   0   5     1458.62     1441.52     49.07 o 
   5   0   5     2644.38     2048.80     85.88 o 
   7   0   5     1101.09     1064.27     61.34 o 
   9   0   5       17.18      116.55     70.54 o 
  11   0   5     1003.79     1088.81    113.48 o 
 -15   1   5        0.31       -3.07     79.74 o 
 -12   1   5     2750.01     2873.84     85.88 o 
 -11   1   5      508.13      591.94     55.21 o 
 -10   1   5      980.74      855.71     95.08 o 
  -9   1   5       82.95      110.41     67.48 o 
  -8   1   5     3920.60     4747.82    141.09 o 
  -7   1   5     1073.61     1122.55    165.62 o 
  -6   1   5     1327.50     1303.50    138.02 o 
  -5   1   5     3348.45     2692.89    389.52 o 
  -4   1   5     3970.40     4714.08    141.09 o 
  -3   1   5     4242.40     6174.01    159.49 o 
  -2   1   5    15636.67    16175.72    349.65 o 
  -1   1   5     1347.60     1101.08     95.08 o 
   0   1   5      449.20      469.26     36.80 o 
   1   1   5       30.87       15.34     42.94 o 
   2   1   5      332.61      444.72     61.34 o 
   3   1   5       47.32       18.40     30.67 o 
   4   1   5      160.04      150.29     33.74 o 
   5   1   5        2.01       39.87     39.87 o 
   6   1   5     1809.88     1803.44    104.28 o 
   7   1   5       12.09       55.21     61.34 o 
   8   1   5      574.45      542.87     92.01 o 
   9   1   5        9.55       64.41     64.41 o 
  10   1   5     1795.92     1972.12    230.03 o 
  11   1   5        2.82        3.07     52.14 o 
 -15   2   5        6.06      -42.94     70.54 o 
 -13   2   5      178.56      328.18     70.54 o 
 -12   2   5      107.33       79.74     79.74 o 
 -11   2   5      409.60      539.80     73.61 o 
 -10   2   5      498.56      668.62     61.34 o 
  -9   2   5     1597.06     2027.33     88.94 o 
  -8   2   5      357.87      417.12     42.94 o 
  -7   2   5    12485.92    12829.55    257.63 o 
  -6   2   5     6911.58     7403.90    368.05 o 
  -5   2   5     1618.39     1956.79     73.61 o 
  -4   2   5     2740.71     2349.37     76.68 o 
  -3   2   5     1083.62      837.31     39.87 o 
  -2   2   5       76.38      116.55     67.48 o 
  -1   2   5     6788.42     7149.34    211.63 o 
   0   2   5     2305.82     2472.06     85.88 o 
   1   2   5     1550.33     1708.36     46.01 o 
   2   2   5     4943.36     5698.61    208.56 o 
   3   2   5     4120.98     4551.53    334.31 o 
   4   2   5      769.25      739.16     42.94 o 
   5   2   5        5.86      -30.67     46.01 o 
   6   2   5        2.87        0.00     30.67 o 
   7   2   5        2.75       -3.07     46.01 o 
   8   2   5       15.75       -6.13     88.94 o 
   9   2   5      105.20      113.48     73.61 o 
  10   2   5       42.59       27.60     67.48 o 
  11   2   5      422.09      398.72     88.94 o 
 -15   3   5       19.89       52.14    131.88 o 
 -14   3   5        4.85        9.20     64.41 o 
 -13   3   5      211.82      269.90    119.62 o 
 -12   3   5       42.28       15.34     73.61 o 
 -11   3   5     2938.04     3079.34    144.15 o 
 -10   3   5        1.08       95.08     55.21 o 
  -9   3   5      589.02      690.09     70.54 o 
  -8   3   5     6194.02     6508.32    269.90 o 
  -7   3   5     1308.15     1827.97    260.70 o 
  -6   3   5     3057.60     3106.94    119.62 o 
  -5   3   5    15059.13    18497.49    245.37 o 
  -4   3   5      696.11      438.59    180.96 o 
  -3   3   5     9116.27     8044.92    248.43 o 
  -2   3   5       82.13      107.35     88.94 o 
  -1   3   5    10636.42    11679.40    131.88 o 
   0   3   5     3156.97     3355.37     67.48 o 
   1   3   5     1148.20     1429.25     70.54 o 
   2   3   5       19.76       12.27     36.80 o 
   3   3   5     1253.98     1389.38     46.01 o 
   4   3   5       17.96       33.74     52.14 o 
   5   3   5     3655.29     3352.31    125.75 o 
   6   3   5        2.31       21.47     46.01 o 
   7   3   5      491.89      279.10    122.68 o 
   8   3   5       14.03       55.21     49.07 o 
   9   3   5      350.77      303.64     52.14 o 
  10   3   5      302.21      208.56     95.08 o 
  11   3   5       22.68       42.94     85.88 o 
 -15   4   5        0.03      -82.81    122.68 o 
 -14   4   5        5.45      -18.40     58.27 o 
 -13   4   5       82.71       46.01     61.34 o 
 -11   4   5        8.92       18.40     46.01 o 
 -10   4   5     1936.75     2143.88     76.68 o 
  -9   4   5      443.82      472.33    128.82 o 
  -8   4   5      144.58      168.69     36.80 o 
  -7   4   5     1570.80     1331.11     55.21 o 
  -6   4   5    11829.42    12565.78    279.10 o 
  -5   4   5     1050.83     1239.10    205.49 o 
  -4   4   5     2321.69     2005.86    141.09 o 
  -3   4   5     2555.08     2741.96     95.08 o 
  -2   4   5      231.36      469.26     46.01 o 
  -1   4   5     2820.67      509.13   1628.61 o 
   0   4   5     4981.55     5201.75     61.34 o 
   1   4   5      622.07      769.83     33.74 o 
   2   4   5        0.88       15.34     36.80 o 
   3   4   5      830.04     1447.66     52.14 o 
   4   4   5     1901.34     1582.61    113.48 o 
   5   4   5      495.24      558.21     33.74 o 
   6   4   5      439.90      426.32     70.54 o 
   7   4   5       52.50       79.74     39.87 o 
   8   4   5      611.99      512.20    156.42 o 
   9   4   5       42.75       33.74     52.14 o 
  10   4   5      250.06      346.58    113.48 o 
  11   4   5        3.13      -15.34     76.68 o 
 -14   5   5       37.55       -3.07    107.35 o 
 -12   5   5      715.80      641.02    134.95 o 
 -11   5   5     2924.71     3425.92    134.95 o 
 -10   5   5      786.72      917.05     55.21 o 
  -9   5   5     1310.13     1107.21     82.81 o 
  -8   5   5     2454.68     2383.11    122.68 o 
  -7   5   5       48.57       24.54     33.74 o 
  -6   5   5     3019.03     3389.11    141.09 o 
  -5   5   5     7534.86     7360.96    131.88 o 
  -4   5   5       26.52        9.20     42.94 o 
  -3   5   5     3756.45     4103.74     73.61 o 
  -2   5   5     1572.08     1910.78     27.60 o 
  -1   5   5      736.10      956.93     49.07 o 
   0   5   5     8807.62      558.21   5514.59 o 
   1   5   5      387.19      257.63     70.54 o 
   2   5   5       43.13       49.07     30.67 o 
   3   5   5      450.34      509.13     21.47 o 
   4   5   5      138.93      147.22     52.14 o 
   5   5   5      878.96     1002.93     55.21 o 
   6   5   5     2650.35     2938.25    104.28 o 
   7   5   5     1687.55     1969.06     92.01 o 
   8   5   5       21.43       55.21     42.94 o 
   9   5   5      122.71      180.96     85.88 o 
  10   5   5        9.38      -12.27     64.41 o 
  11   5   5       86.75       24.54     82.81 o 
 -14   6   5        1.62      -30.67     98.15 o 
 -13   6   5      288.52      110.41     49.07 o 
 -12   6   5      151.01      180.96     46.01 o 
 -11   6   5      127.99      184.02    101.21 o 
 -10   6   5      981.93      978.39    125.75 o 
  -9   6   5       84.35      113.48     92.01 o 
  -8   6   5      132.89      138.02     70.54 o 
  -7   6   5     5641.71     5548.33     61.34 o 
  -6   6   5      957.83     1061.21     49.07 o 
  -5   6   5     1414.25     1622.48     79.74 o 
  -4   6   5     2714.01     3171.35    113.48 o 
  -3   6   5      336.96      312.84     49.07 o 
  -2   6   5      734.48      815.84     49.07 o 
  -1   6   5      715.70      818.91     52.14 o 
   0   6   5      165.90      107.35     27.60 o 
   1   6   5     3929.27     4373.64    184.02 o 
   2   6   5     1041.07     1285.10     39.87 o 
   3   6   5      146.18      131.88     30.67 o 
   4   6   5      704.17      815.84     49.07 o 
   5   6   5     1171.56     1355.64     73.61 o 
   6   6   5      451.22      512.20    101.21 o 
   7   6   5       42.94      141.09     79.74 o 
   8   6   5      412.93      361.91     55.21 o 
   9   6   5       10.79       18.40     46.01 o 
  10   6   5       51.91       39.87    116.55 o 
  11   6   5      347.39      331.24    131.88 o 
 -14   7   5       25.95        6.13     88.94 o 
 -13   7   5      196.81      138.02     82.81 o 
 -12   7   5     2136.14     1699.16    236.16 o 
 -11   7   5      296.08      297.51    113.48 o 
 -10   7   5      406.11      279.10     70.54 o 
  -8   7   5      641.15      874.11     76.68 o 
  -7   7   5        0.15       15.34     42.94 o 
  -6   7   5      876.37      564.34     58.27 o 
  -5   7   5     2120.48     1984.39     61.34 o 
  -4   7   5      533.89      607.28     42.94 o 
  -3   7   5      238.01      187.09     33.74 o 
  -2   7   5     8215.28     8345.49    122.68 o 
  -1   7   5      364.31      239.23     24.54 o 
   0   7   5     2461.08     2002.80     58.27 o 
   1   7   5      314.28      417.12     46.01 o 
   2   7   5      592.91      542.87     79.74 o 
   3   7   5       67.38       64.41     36.80 o 
   4   7   5      767.36      723.83     82.81 o 
   5   7   5      227.60      334.31     36.80 o 
   6   7   5     2607.05     2610.08     52.14 o 
   7   7   5     1780.01     1760.50     42.94 o 
   8   7   5       38.39       61.34     33.74 o 
   9   7   5        3.76       -9.20     52.14 o 
 -13   8   5      307.97      199.36     79.74 o 
 -12   8   5      336.39      303.64     39.87 o 
 -10   8   5      199.20      174.82     42.94 o 
  -9   8   5      914.48      953.86     79.74 o 
  -8   8   5      128.37      199.36     61.34 o 
  -7   8   5     6663.44     5962.38    239.23 o 
  -6   8   5      348.51      364.98     76.68 o 
  -5   8   5     4201.72     4769.29     79.74 o 
  -4   8   5        7.02       30.67     58.27 o 
  -3   8   5       76.01       61.34     36.80 o 
  -2   8   5      940.23      999.86     49.07 o 
  -1   8   5     3146.55     3511.79    119.62 o 
   0   8   5     5796.33     5539.13    110.41 o 
   1   8   5     1913.54     1812.64     76.68 o 
   2   8   5      488.51      484.60     64.41 o 
   3   8   5     2692.38     2284.97    233.10 o 
   4   8   5      301.22      398.72     88.94 o 
   5   8   5     1164.48     1180.82     42.94 o 
   6   8   5      111.54      156.42     67.48 o 
   7   8   5      371.96      214.69     95.08 o 
  10   8   5       51.43       52.14     46.01 o 
 -10   9   5      400.35      392.58     39.87 o 
  -9   9   5      119.62      101.21     46.01 o 
  -8   9   5      802.00      748.36     73.61 o 
  -7   9   5      183.38      202.43     64.41 o 
  -6   9   5       69.95       21.47     42.94 o 
  -5   9   5      712.50      677.82     42.94 o 
  -4   9   5     1548.70     1410.85     39.87 o 
  -3   9   5      376.39      325.11     61.34 o 
  -2   9   5     3101.44     2929.05     95.08 o 
  -1   9   5     6481.41     6370.30     70.54 o 
   0   9   5      871.05      389.52     42.94 o 
   1   9   5      201.76      343.51     39.87 o 
   2   9   5      714.21      785.17     70.54 o 
   3   9   5        3.48       15.34     21.47 o 
   4   9   5      250.28      245.37     46.01 o 
   5   9   5     2014.80     1858.64    202.43 o 
   6   9   5      874.67     1110.28     58.27 o 
   7   9   5      168.13      174.82     64.41 o 
   8   9   5        6.85      -61.34     92.01 o 
 -13  10   5      301.58      187.09     55.21 o 
 -10  10   5      924.94      892.52    122.68 o 
  -9  10   5      926.63      904.79    104.28 o 
  -8  10   5      683.70      539.80     49.07 o 
  -7  10   5     2925.63     3373.78    162.55 o 
  -6  10   5      656.15      647.15     85.88 o 
  -5  10   5     1129.77     1346.44    104.28 o 
  -4  10   5      266.89      441.66     64.41 o 
  -3  10   5      135.63      113.48     42.94 o 
  -2  10   5      204.25      303.64     67.48 o 
  -1  10   5     8126.24     9691.94    131.88 o 
   0  10   5     6474.58     7959.04    134.95 o 
   1  10   5      622.80      794.37     85.88 o 
   2  10   5        6.60        3.07     42.94 o 
   3  10   5      822.94      858.78     33.74 o 
   4  10   5     3130.32     3422.85     95.08 o 
   5  10   5       29.28       88.94     42.94 o 
   6  10   5        5.55       15.34     46.01 o 
   7  10   5        1.94        6.13     27.60 o 
   8  10   5      382.01      371.12     39.87 o 
  10  10   5      264.98      226.96    110.41 o 
 -13  11   5      172.55      177.89    153.35 o 
 -12  11   5        2.03       -6.13    138.02 o 
  -9  11   5      500.49      561.27     73.61 o 
  -8  11   5      271.03      141.09     85.88 o 
  -7  11   5       18.23        6.13     95.08 o 
  -6  11   5     1257.52     1094.94     95.08 o 
  -5  11   5     5617.67     5778.36    205.49 o 
  -4  11   5      223.98      328.18     42.94 o 
  -3  11   5       42.98      104.28     33.74 o 
  -2  11   5      227.70      257.63     42.94 o 
  -1  11   5     7026.85     6293.63    116.55 o 
   0  11   5     5113.16     5321.36    131.88 o 
   1  11   5     1039.26     1113.35     55.21 o 
   2  11   5     1330.69     1355.64     88.94 o 
   3  11   5       40.70       42.94     27.60 o 
   4  11   5      110.24       92.01     42.94 o 
   5  11   5     2597.42     2886.11     85.88 o 
   6  11   5       42.02       76.68    159.49 o 
   7  11   5        6.75       30.67     49.07 o 
   8  11   5       15.38      -42.94     70.54 o 
   9  11   5      647.65      622.61    116.55 o 
  10  11   5      142.51      168.69    101.21 o 
 -11  12   5       56.18        9.20    125.75 o 
  -9  12   5      989.98     1196.16     58.27 o 
  -8  12   5      639.69      711.56     70.54 o 
  -7  12   5       19.16      -15.34     98.15 o 
  -6  12   5     2828.20     2530.33     92.01 o 
  -5  12   5     1136.21     1107.21     85.88 o 
  -4  12   5       56.27      138.02     58.27 o 
  -3  12   5      577.98      601.15     46.01 o 
  -2  12   5     1809.34     1932.25     70.54 o 
  -1  12   5      157.81       92.01     46.01 o 
   0  12   5    10546.67    10931.03    162.55 o 
   1  12   5        6.70       21.47     46.01 o 
   2  12   5      471.16      570.47     46.01 o 
   3  12   5      291.02      294.44     55.21 o 
   4  12   5     3258.48     3057.87    202.43 o 
   5  12   5       95.37       64.41     79.74 o 
   6  12   5        1.03       52.14     82.81 o 
   7  12   5       70.64      144.15     88.94 o 
   8  12   5      885.32      754.50    159.49 o 
   9  12   5      170.44       61.34    230.03 o 
  10  12   5      443.58      432.46     85.88 o 
 -14  13   5        4.99       21.47    159.49 o 
 -12  13   5      316.99      288.30    138.02 o 
 -11  13   5      138.26      156.42    122.68 o 
  -9  13   5     1004.59      855.71    113.48 o 
  -8  13   5        8.07      -21.47    110.41 o 
  -7  13   5      255.91      260.70     58.27 o 
  -6  13   5        6.02       46.01     67.48 o 
  -5  13   5     3387.53     3616.07     88.94 o 
  -4  13   5     2129.80     1965.99     52.14 o 
  -3  13   5        0.20       -9.20     61.34 o 
  -2  13   5     2758.66     3088.54    116.55 o 
  -1  13   5     2486.40     3254.16    101.21 o 
   0  13   5     1852.07     2064.14     30.67 o 
   1  13   5       26.37       -3.07     42.94 o 
   2  13   5      187.70      233.10     64.41 o 
   3  13   5      259.04      322.04    101.21 o 
   4  13   5      346.87      337.38     73.61 o 
   5  13   5     1346.46     1420.05    125.75 o 
   6  13   5      617.80      659.42     49.07 o 
   7  13   5       22.91       67.48     92.01 o 
   8  13   5       95.03       46.01    107.35 o 
   9  13   5      330.43      364.98     92.01 o 
  10  13   5       14.19      -15.34     95.08 o 
 -13  14   5       52.61      -61.34    141.09 o 
 -10  14   5      874.87      739.16     85.88 o 
  -9  14   5       72.82      -58.27     79.74 o 
  -8  14   5       56.01       55.21    122.68 o 
  -7  14   5      647.50      595.01     46.01 o 
  -6  14   5     2476.92     2392.31    150.29 o 
  -5  14   5      626.53      739.16     58.27 o 
  -4  14   5     3253.05     3064.00    125.75 o 
  -3  14   5      218.38      147.22     64.41 o 
  -2  14   5      197.42      214.69     39.87 o 
  -1  14   5      318.62      386.45     73.61 o 
   0  14   5     2905.15     3146.81     98.15 o 
   1  14   5     3975.88     4680.35    153.35 o 
   2  14   5       32.89       12.27     52.14 o 
   3  14   5     3237.07     3217.35    187.09 o 
   4  14   5      957.35     1045.87    122.68 o 
   5  14   5     1447.42     1530.47     46.01 o 
   6  14   5      111.02       64.41     70.54 o 
   8  14   5      345.80      331.24    110.41 o 
   9  14   5      275.03      217.76    104.28 o 
  10  14   5        6.83       -6.13     79.74 o 
 -12  15   5      274.05      282.17    138.02 o 
 -10  15   5       37.68       79.74     88.94 o 
  -9  15   5      992.36     1098.01    147.22 o 
  -8  15   5       22.04       15.34     46.01 o 
  -7  15   5       74.99       79.74     92.01 o 
  -6  15   5       56.68       24.54     76.68 o 
  -5  15   5      227.15      147.22     98.15 o 
  -4  15   5     2244.40     2800.23    134.95 o 
  -3  15   5      327.91      432.46     88.94 o 
  -2  15   5      642.15      739.16     39.87 o 
  -1  15   5       22.65       95.08     42.94 o 
   0  15   5      591.52      729.96     82.81 o 
   1  15   5      253.66      374.18     61.34 o 
   2  15   5     1927.36     1938.39    101.21 o 
   3  15   5       65.13      -49.07     61.34 o 
   4  15   5      104.38      159.49     88.94 o 
   5  15   5       27.71       -6.13     55.21 o 
   6  15   5     1363.66     1168.55     73.61 o 
   7  15   5       17.36       -9.20     79.74 o 
   8  15   5      256.90      190.16    104.28 o 
   9  15   5       45.08      -15.34     82.81 o 
 -12  16   5        2.84       -9.20    144.15 o 
 -11  16   5      585.15      549.01     85.88 o 
 -10  16   5       99.84      -49.07    141.09 o 
  -9  16   5       79.12      144.15     73.61 o 
  -8  16   5       98.03      107.35     49.07 o 
  -7  16   5      726.03      677.82     46.01 o 
  -6  16   5       16.58       15.34     76.68 o 
  -5  16   5      900.85      699.29     55.21 o 
  -4  16   5     4163.63     4726.35    156.42 o 
  -3  16   5     2641.41     2947.45    104.28 o 
  -2  16   5      343.83      358.85     70.54 o 
  -1  16   5      485.59      490.73     61.34 o 
   0  16   5      286.73      315.91     52.14 o 
   1  16   5     2371.56     2607.01     88.94 o 
   2  16   5      379.01      364.98     70.54 o 
   3  16   5     3018.70     3033.33    104.28 o 
   4  16   5      144.49      144.15     64.41 o 
   5  16   5      267.36      190.16    113.48 o 
   6  16   5        6.30      -98.15    101.21 o 
   7  16   5      342.77      214.69    107.35 o 
   8  16   5       58.59      110.41     76.68 o 
   9  16   5       34.40      153.35     70.54 o 
 -12  17   5      170.44       30.67    134.95 o 
 -11  17   5      228.23      162.55    144.15 o 
 -10  17   5      289.46      211.63    107.35 o 
  -9  17   5      139.90       55.21     64.41 o 
  -8  17   5        4.87        3.07     55.21 o 
  -7  17   5      200.65      196.29     58.27 o 
  -6  17   5       56.86       49.07     70.54 o 
  -5  17   5      421.28      315.91     58.27 o 
  -4  17   5      469.40      395.65     92.01 o 
  -3  17   5      373.13      251.50     98.15 o 
  -2  17   5       32.37       15.34     85.88 o 
  -1  17   5     1935.88     1597.94     70.54 o 
   0  17   5        0.75      -12.27     58.27 o 
   1  17   5       61.65       39.87     46.01 o 
   2  17   5      417.94      478.46     61.34 o 
   3  17   5      592.43      499.93     79.74 o 
   4  17   5        4.40       -3.07     67.48 o 
   5  17   5      887.48      935.46    193.23 o 
   6  17   5      920.13      825.04    159.49 o 
   7  17   5      139.59      131.88     49.07 o 
   8  17   5      229.54      266.83     67.48 o 
   9  17   5       36.38       39.87    128.82 o 
 -12  18   5       42.21        9.20     79.74 o 
 -11  18   5      284.06      233.10    107.35 o 
 -10  18   5      263.78      236.16     55.21 o 
  -9  18   5        2.66      -79.74     95.08 o 
  -8  18   5        1.03       30.67    104.28 o 
  -7  18   5       29.67       12.27    110.41 o 
  -6  18   5      966.47     1220.69    165.62 o 
  -5  18   5       21.28      101.21     58.27 o 
  -4  18   5       17.57       33.74     39.87 o 
  -3  18   5     1661.42     1570.34     85.88 o 
  -2  18   5      953.07      941.59     52.14 o 
  -1  18   5        8.42      -12.27     76.68 o 
   0  18   5     1465.09     1610.21     55.21 o 
   1  18   5      158.08      187.09     67.48 o 
   2  18   5      505.03      650.22     73.61 o 
   3  18   5        2.73       39.87     46.01 o 
   4  18   5     2320.32     2432.19    217.76 o 
   5  18   5       29.21       -6.13     61.34 o 
   6  18   5      101.04       76.68     67.48 o 
   7  18   5      244.45      180.96     55.21 o 
   8  18   5        5.20       21.47     73.61 o 
 -12  19   5       10.78       70.54    153.35 o 
 -11  19   5       37.70      -33.74    101.21 o 
 -10  19   5      228.74      156.42    177.89 o 
  -9  19   5       11.93        6.13     55.21 o 
  -8  19   5        6.77       36.80     79.74 o 
  -7  19   5      118.85       95.08     67.48 o 
  -6  19   5      335.47      276.04    101.21 o 
  -5  19   5      384.46      674.76     64.41 o 
  -4  19   5       39.68       61.34    141.09 o 
  -3  19   5      131.74      138.02     58.27 o 
  -2  19   5       37.46      -21.47     64.41 o 
  -1  19   5      481.74      687.02     76.68 o 
   0  19   5      304.83      211.63     82.81 o 
   1  19   5      166.55      153.35     67.48 o 
   2  19   5       17.18       33.74     88.94 o 
   3  19   5     2124.37     2199.09    211.63 o 
   4  19   5      322.98      239.23     70.54 o 
   5  19   5     2162.51     1864.78    245.37 o 
   6  19   5        8.85       -3.07     55.21 o 
   7  19   5        6.09      -61.34     95.08 o 
   8  19   5       24.15        3.07     55.21 o 
 -12  20   5       18.85      -67.48     85.88 o 
 -11  20   5        3.61      -42.94    107.35 o 
 -10  20   5      330.45      423.26    119.62 o 
  -9  20   5       37.68       39.87     67.48 o 
  -8  20   5       91.62       46.01    294.44 o 
  -7  20   5      722.04      693.16    113.48 o 
  -6  20   5      196.38      165.62     76.68 o 
  -5  20   5      802.76      883.32     52.14 o 
  -4  20   5       82.53       79.74     73.61 o 
  -3  20   5      145.81       73.61     92.01 o 
  -2  20   5      444.09      420.19     46.01 o 
  -1  20   5      852.91      917.05     55.21 o 
   0  20   5     1981.10     2015.06     64.41 o 
   1  20   5      860.73      797.44     88.94 o 
   2  20   5       26.29       49.07     73.61 o 
   3  20   5      345.16      441.66     95.08 o 
   4  20   5     1530.31     1377.11    131.88 o 
   5  20   5       83.93      101.21     85.88 o 
   7  20   5       16.52      -76.68     88.94 o 
   8  20   5       28.32       -9.20    101.21 o 
 -11  21   5       10.33        9.20    144.15 o 
 -10  21   5       43.08      -39.87     79.74 o 
  -9  21   5      367.97      475.40    104.28 o 
  -8  21   5        5.66        9.20     49.07 o 
  -7  21   5       44.30       15.34     92.01 o 
  -6  21   5       31.13       88.94     79.74 o 
  -5  21   5      355.14      282.17     76.68 o 
  -4  21   5      282.05      395.65     85.88 o 
  -3  21   5      646.73      708.49     67.48 o 
  -2  21   5     1340.29     1098.01     79.74 o 
  -1  21   5      141.95      107.35     64.41 o 
   0  21   5     1455.52     1521.27     88.94 o 
   1  21   5     1526.71     1800.37    122.68 o 
   2  21   5       59.77      165.62     85.88 o 
   3  21   5      629.75      671.69     98.15 o 
   4  21   5      400.66      423.26    128.82 o 
   5  21   5      628.71      622.61     76.68 o 
   6  21   5      539.60      496.87    122.68 o 
   7  21   5       62.29       15.34     79.74 o 
 -11  22   5      170.49      113.48    116.55 o 
 -10  22   5       50.42       33.74    159.49 o 
  -9  22   5       23.72       88.94    101.21 o 
  -8  22   5       25.04       61.34     98.15 o 
  -7  22   5      625.70      481.53    162.55 o 
  -6  22   5       53.61       79.74     55.21 o 
  -5  22   5       70.22       15.34     98.15 o 
  -4  22   5      181.98      217.76     95.08 o 
  -3  22   5      152.38      174.82    107.35 o 
  -2  22   5      117.08      190.16    110.41 o 
  -1  22   5      423.88      475.40     79.74 o 
   0  22   5      509.93      539.80     61.34 o 
   1  22   5     1349.96     1640.88    107.35 o 
   2  22   5        2.54      -46.01     46.01 o 
   3  22   5      661.07      760.63    110.41 o 
   4  22   5        7.62        0.00     88.94 o 
   5  22   5       78.18       82.81    104.28 o 
   6  22   5      251.91      266.83    138.02 o 
   7  22   5      124.41       36.80    134.95 o 
 -11  23   5       17.94        0.00    122.68 o 
 -10  23   5       80.80      150.29     79.74 o 
  -9  23   5      173.63      248.43     98.15 o 
  -8  23   5      170.09       76.68     73.61 o 
  -7  23   5       86.64       61.34    107.35 o 
  -6  23   5       49.08       52.14     82.81 o 
  -5  23   5        9.71      -15.34     64.41 o 
  -4  23   5      449.72      398.72    113.48 o 
  -3  23   5       16.39      -21.47     92.01 o 
  -2  23   5      551.15      766.77     85.88 o 
  -1  23   5      386.50      634.88    104.28 o 
   0  23   5     1043.01     1140.95    101.21 o 
   1  23   5      494.05      493.80    110.41 o 
   2  23   5      888.62      993.73     95.08 o 
   3  23   5      210.56      220.83     92.01 o 
   4  23   5       71.06      159.49     88.94 o 
   5  23   5       22.48       21.47     79.74 o 
   6  23   5      419.32      463.13    110.41 o 
   7  23   5        4.14      -15.34    131.88 o 
 -10  24   5       38.46      -30.67     82.81 o 
  -9  24   5       11.20       46.01    141.09 o 
  -8  24   5       16.04       -3.07     82.81 o 
  -7  24   5       11.50       -3.07     82.81 o 
  -6  24   5      363.98      331.24    119.62 o 
  -5  24   5      106.02       92.01     88.94 o 
  -4  24   5        2.25      -15.34     95.08 o 
  -3  24   5      239.74      260.70    110.41 o 
  -2  24   5      556.10      622.61     70.54 o 
  -1  24   5       85.23       92.01    104.28 o 
   0  24   5       18.34      -18.40     88.94 o 
   1  24   5     1173.60     1236.03    131.88 o 
   2  24   5        1.77      -33.74     73.61 o 
   3  24   5     1309.04     1208.42    211.63 o 
   4  24   5       44.61       24.54     76.68 o 
   5  24   5        6.14       21.47     76.68 o 
   6  24   5       48.36      110.41    101.21 o 
 -10  25   5      100.46       12.27    128.82 o 
  -9  25   5       18.40      101.21    110.41 o 
  -8  25   5      133.31      119.62     95.08 o 
  -7  25   5        9.91       15.34     73.61 o 
  -6  25   5       15.79       18.40    116.55 o 
  -5  25   5       92.26      101.21     79.74 o 
  -4  25   5       59.85       70.54     70.54 o 
  -3  25   5        6.10       24.54     76.68 o 
  -2  25   5       12.37       55.21    116.55 o 
  -1  25   5       92.47      150.29     70.54 o 
   0  25   5      131.10      159.49     70.54 o 
   1  25   5       27.88        3.07     70.54 o 
   2  25   5     1329.21     1536.60    141.09 o 
   3  25   5       19.15      -33.74     88.94 o 
   4  25   5        0.29      -24.54     61.34 o 
   5  25   5       94.09       64.41     88.94 o 
   6  25   5       64.46      122.68     79.74 o 
  -9  26   5       26.02      -21.47    116.55 o 
  -8  26   5       56.56       88.94    119.62 o 
  -7  26   5       60.13       46.01     73.61 o 
  -6  26   5      213.23      134.95     82.81 o 
  -5  26   5      204.83      153.35     82.81 o 
  -4  26   5       88.46       85.88     95.08 o 
  -3  26   5       42.04       79.74     79.74 o 
  -2  26   5       14.27      -61.34     73.61 o 
  -1  26   5       65.55       73.61     67.48 o 
   0  26   5      468.63      653.29    125.75 o 
   1  26   5      186.46      125.75     76.68 o 
   2  26   5        8.55      -33.74     58.27 o 
   3  26   5      256.99      214.69    122.68 o 
   4  26   5      281.43      202.43    134.95 o 
   5  26   5        4.37      -15.34    119.62 o 
  -8  27   5        0.74       15.34     73.61 o 
  -7  27   5        5.74       15.34     98.15 o 
  -6  27   5       71.34       82.81    134.95 o 
  -5  27   5      265.05      165.62     82.81 o 
  -4  27   5       48.80       46.01    104.28 o 
  -3  27   5       19.30      -55.21    104.28 o 
  -2  27   5      235.63       92.01    122.68 o 
  -1  27   5      535.27      748.36    107.35 o 
   0  27   5        0.04      -52.14    101.21 o 
   1  27   5      248.80      171.76     70.54 o 
   2  27   5      341.27      423.26     92.01 o 
   3  27   5      114.93      107.35    116.55 o 
   4  27   5       19.88        3.07     95.08 o 
  -7  28   5      341.58      257.63    134.95 o 
  -6  28   5        5.08        9.20     79.74 o 
  -5  28   5        3.87      -21.47    113.48 o 
  -4  28   5      137.38      174.82    125.75 o 
  -3  28   5       26.06       24.54     70.54 o 
  -2  28   5      380.90      355.78     88.94 o 
  -1  28   5       61.19      150.29    116.55 o 
   0  28   5       61.22        6.13    138.02 o 
   1  28   5        0.58      -82.81    104.28 o 
   2  28   5       11.53      -27.60    116.55 o 
   3  28   5        0.31      -49.07     76.68 o 
  -6  29   5       21.26       -9.20     76.68 o 
  -5  29   5       15.41       24.54    131.88 o 
  -4  29   5       54.71       55.21     73.61 o 
  -3  29   5       29.84       95.08    153.35 o 
  -2  29   5       90.13       58.27     82.81 o 
  -1  29   5       31.63        0.00    131.88 o 
   0  29   5        0.07      -39.87     92.01 o 
   1  29   5      191.70      128.82    113.48 o 
   2  29   5      102.52      134.95    125.75 o 
  -5  30   5        0.75      -33.74    131.88 o 
  -4  30   5       26.55      -52.14    165.62 o 
  -3  30   5      230.13      260.70    113.48 o 
  -2  30   5      138.13      171.76    110.41 o 
  -1  30   5       32.16        9.20    116.55 o 
   0  30   5       69.68      113.48     76.68 o 
   1  30   5      102.08      101.21    156.42 o 
  -3  31   5       53.82      -73.61    119.62 o 
  -2  31   5      140.72       67.48     76.68 o 
  -1  31   5        0.01      -64.41     82.81 o 
 -14   0   6        7.98       33.74     82.81 o 
 -12   0   6       21.92       27.60     70.54 o 
 -10   0   6      138.18      196.29     67.48 o 
  -8   0   6     5053.38     4649.68    226.96 o 
  -6   0   6     2100.79     2561.00    285.24 o 
  -4   0   6      137.31       55.21     33.74 o 
  -2   0   6      210.62      217.76     95.08 o 
   0   0   6     8307.57     8995.71    380.32 o 
   2   0   6      845.33      950.79    187.09 o 
   4   0   6     2568.41     2410.72    125.75 o 
   6   0   6      235.25      104.28     61.34 o 
   8   0   6        2.51      -18.40     55.21 o 
  10   0   6      167.95      245.37     67.48 o 
 -15   1   6        2.29       24.54     92.01 o 
 -14   1   6        0.39        6.13    107.35 o 
 -13   1   6      166.21      208.56     76.68 o 
 -12   1   6       44.63       88.94     46.01 o 
 -11   1   6      109.00      119.62     76.68 o 
 -10   1   6        6.96       30.67     64.41 o 
  -9   1   6      310.10      355.78     55.21 o 
  -8   1   6      268.27      248.43     55.21 o 
  -7   1   6       29.71      -15.34     58.27 o 
  -6   1   6     4820.59     7278.15    518.33 o 
  -5   1   6     4363.02     4557.66    177.89 o 
  -4   1   6      658.12      637.95     64.41 o 
  -3   1   6    14672.21    15369.08    414.05 o 
  -2   1   6     3106.80     3609.94     95.08 o 
  -1   1   6     4621.03     5554.46    125.75 o 
   0   1   6      104.56       55.21     30.67 o 
   1   1   6       53.73       70.54     21.47 o 
   2   1   6      176.11      174.82     36.80 o 
   3   1   6      432.02      361.91     36.80 o 
   4   1   6       59.90        9.20     33.74 o 
   5   1   6     2220.19     2450.59    119.62 o 
   6   1   6      110.81      159.49     70.54 o 
   7   1   6      902.76      993.73    159.49 o 
   8   1   6        6.63      -39.87     39.87 o 
   9   1   6      217.82      300.57    116.55 o 
  10   1   6       17.22       18.40     64.41 o 
 -15   2   6       56.00       42.94     70.54 o 
 -14   2   6        4.02        3.07     46.01 o 
 -13   2   6       12.95        6.13     88.94 o 
 -12   2   6        5.16      -39.87     70.54 o 
 -11   2   6      577.75      598.08     79.74 o 
 -10   2   6       49.35      122.68     98.15 o 
  -9   2   6      295.40      245.37     79.74 o 
  -8   2   6     3195.82     2965.86     82.81 o 
  -7   2   6     4793.88     5692.48    211.63 o 
  -6   2   6       43.42      300.57    107.35 o 
  -5   2   6        2.01       21.47     36.80 o 
  -4   2   6      756.81     1294.30     82.81 o 
  -3   2   6       46.38      122.68     46.01 o 
  -2   2   6       10.34       -3.07     27.60 o 
  -1   2   6     8330.21     7419.24    141.09 o 
   0   2   6    12408.71    12826.48    251.50 o 
   1   2   6       29.69       61.34     39.87 o 
   2   2   6       63.52       18.40     24.54 o 
   3   2   6     1580.64     1453.79    144.15 o 
   4   2   6       19.42       27.60     39.87 o 
   5   2   6        6.36        6.13     42.94 o 
   6   2   6      225.27      159.49     55.21 o 
   7   2   6       16.07       64.41     39.87 o 
   8   2   6       44.27       46.01     49.07 o 
   9   2   6        0.55        9.20     61.34 o 
  10   2   6      119.96       88.94     61.34 o 
 -15   3   6       25.49       98.15    141.09 o 
 -13   3   6       12.65       64.41     67.48 o 
 -12   3   6      735.14      883.32     73.61 o 
 -11   3   6      854.71      800.50     58.27 o 
 -10   3   6     1122.32     1183.89     70.54 o 
  -9   3   6      818.59      981.46     46.01 o 
  -8   3   6     2794.33     3045.60    131.88 o 
  -7   3   6        1.39       76.68     70.54 o 
  -6   3   6    23814.26    22205.58    549.01 o 
  -5   3   6       58.43       33.74     49.07 o 
  -4   3   6      934.48     1211.49    165.62 o 
  -3   3   6       71.69       49.07     39.87 o 
  -2   3   6    12070.47    11918.63    453.93 o 
  -1   3   6     4769.10     4870.50     95.08 o 
   0   3   6     1227.57     1772.77     82.81 o 
   1   3   6      917.65      677.82     58.27 o 
   2   3   6      541.54      607.28     42.94 o 
   3   3   6      180.73      187.09     49.07 o 
   4   3   6     2137.30     2315.64    110.41 o 
   5   3   6        0.84      -12.27     30.67 o 
   6   3   6       16.23       24.54     52.14 o 
   7   3   6      704.80      739.16     67.48 o 
   8   3   6        8.94       42.94     67.48 o 
   9   3   6       12.28       15.34     73.61 o 
  10   3   6       20.89       61.34     73.61 o 
 -15   4   6       75.99       67.48     64.41 o 
 -14   4   6       29.06       36.80    125.75 o 
 -13   4   6       42.57        6.13     64.41 o 
 -12   4   6      317.72      325.11    162.55 o 
 -11   4   6      717.52      757.57     79.74 o 
 -10   4   6       97.37      101.21     58.27 o 
  -9   4   6      686.51      745.30     79.74 o 
  -8   4   6     1233.57     1297.37    233.10 o 
  -7   4   6     7881.95     7891.57    315.91 o 
  -6   4   6     1780.38     1613.28    276.04 o 
  -5   4   6      641.27      990.66     92.01 o 
  -4   4   6     7659.17     7020.52    300.57 o 
  -3   4   6      145.46       79.74     46.01 o 
  -2   4   6      104.56      141.09     61.34 o 
  -1   4   6    11832.78    13651.52    266.83 o 
   0   4   6     6445.20     9017.18    168.69 o 
   1   4   6        6.90       67.48     58.27 o 
   2   4   6      137.04      171.76     30.67 o 
   3   4   6     1041.20     1208.43     85.88 o 
   4   4   6     2664.37     3021.06    153.35 o 
   5   4   6      166.83      180.96     27.60 o 
   6   4   6      343.57      383.38     67.48 o 
   7   4   6        6.15       52.14     79.74 o 
   8   4   6        0.39       -6.13     42.94 o 
   9   4   6      175.94      208.56     67.48 o 
  10   4   6        4.27      -30.67     85.88 o 
 -15   5   6       49.59       15.34     64.41 o 
 -14   5   6        1.12      -52.14    101.21 o 
 -13   5   6       10.78      110.41    131.88 o 
 -11   5   6      188.41      217.76     52.14 o 
 -10   5   6     1493.09     1748.23    174.82 o 
  -9   5   6      918.76      978.39     49.07 o 
  -8   5   6     3651.25     3993.32    168.69 o 
  -7   5   6     1550.71     2005.86    156.42 o 
  -6   5   6    12980.69    13826.35    447.79 o 
  -5   5   6      194.33      312.84     58.27 o 
  -4   5   6     1948.57     2058.00    426.32 o 
  -3   5   6     1359.78     1573.41     88.94 o 
  -2   5   6     7143.90     7226.01    190.16 o 
  -1   5   6     1127.87     1380.18     36.80 o 
   0   5   6     3288.64     2695.95     98.15 o 
   1   5   6      152.92      196.29     33.74 o 
   2   5   6      199.50      174.82     61.34 o 
   3   5   6      110.49      119.62     64.41 o 
   4   5   6     1803.08     1742.09     92.01 o 
   5   5   6     1168.80     1245.23    101.21 o 
   6   5   6      138.76      156.42     33.74 o 
   7   5   6       68.50       64.41     58.27 o 
   8   5   6       67.19       24.54     52.14 o 
   9   5   6       14.54       30.67     52.14 o 
  10   5   6       30.53       33.74    122.68 o 
 -13   6   6      116.97       95.08     55.21 o 
 -12   6   6      655.06      708.49     58.27 o 
 -11   6   6       24.57       21.47     76.68 o 
 -10   6   6      461.84      435.52     58.27 o 
  -9   6   6      705.70      821.97     79.74 o 
  -8   6   6     1202.14     1278.97     92.01 o 
  -7   6   6     1720.26     1785.03    110.41 o 
  -6   6   6     2652.69     3211.22     88.94 o 
  -5   6   6      901.26      763.70     76.68 o 
  -4   6   6     1726.28     1416.99     61.34 o 
  -3   6   6     2231.56     2597.81     67.48 o 
  -2   6   6     2750.80     2330.97     52.14 o 
  -1   6   6    11437.96    10495.51   1254.43 o 
   0   6   6      559.32      812.77     36.80 o 
   1   6   6     2010.74     2159.22     61.34 o 
   2   6   6      525.47      478.46     49.07 o 
   3   6   6      458.42      444.72     46.01 o 
   4   6   6     1103.36     1177.75     76.68 o 
   5   6   6      572.64      622.61     49.07 o 
   6   6   6        6.24       24.54     52.14 o 
   7   6   6       45.37       15.34     30.67 o 
   8   6   6       14.86       -3.07     55.21 o 
   9   6   6       19.14       36.80     52.14 o 
  10   6   6      231.43      245.37    138.02 o 
 -14   7   6       10.23       33.74     49.07 o 
 -11   7   6      215.58      294.44     49.07 o 
 -10   7   6      425.39      300.57     98.15 o 
  -9   7   6      140.00       85.88     61.34 o 
  -8   7   6      682.73      736.10     79.74 o 
  -7   7   6     1538.79     1355.64     92.01 o 
  -6   7   6      927.57      772.90     67.48 o 
  -5   7   6     1602.87     1119.48     36.80 o 
  -4   7   6     1934.31     2548.73    134.95 o 
  -3   7   6       18.24        3.07     27.60 o 
  -2   7   6      888.73     1153.22     52.14 o 
  -1   7   6     3620.74     3432.05     67.48 o 
   0   7   6     1459.67     1604.08     73.61 o 
   1   7   6     1746.53     2159.22     88.94 o 
   2   7   6      312.74      251.50     55.21 o 
   3   7   6      136.83      190.16     49.07 o 
   4   7   6        9.77        3.07     36.80 o 
   5   7   6      989.37      966.13     46.01 o 
   6   7   6        4.44      -18.40     33.74 o 
   7   7   6        3.34      -12.27    131.88 o 
   8   7   6        1.09        0.00     55.21 o 
   9   7   6      109.80       64.41     58.27 o 
  10   7   6       18.00        6.13     73.61 o 
 -14   8   6       29.94       18.40     49.07 o 
 -13   8   6       34.58       33.74    141.09 o 
 -12   8   6      202.15      328.18    134.95 o 
 -11   8   6      291.19      193.23     46.01 o 
 -10   8   6     1606.59     1628.61    147.22 o 
  -9   8   6      743.46      702.36     61.34 o 
  -8   8   6     2350.88     2045.73    153.35 o 
  -7   8   6       61.55       76.68     55.21 o 
  -6   8   6     1032.01      800.50     61.34 o 
  -5   8   6      719.37      680.89     79.74 o 
  -4   8   6     4558.24     4953.32    211.63 o 
  -3   8   6      518.56      383.38     49.07 o 
  -2   8   6      492.00      714.63    113.48 o 
  -1   8   6      360.78      294.44     52.14 o 
   0   8   6     8247.76     7333.36    138.02 o 
   1   8   6     1421.76     1288.17     73.61 o 
   2   8   6      361.85      386.45     46.01 o 
   3   8   6      173.56      269.90     58.27 o 
   4   8   6      376.77      349.65     49.07 o 
   5   8   6      173.55      272.97     67.48 o 
   6   8   6      255.22      239.23     73.61 o 
   7   8   6       23.28       42.94     55.21 o 
   8   8   6       13.75       12.27     52.14 o 
   9   8   6       92.57        9.20     52.14 o 
  10   8   6      332.21      107.35    125.75 o 
 -11   9   6        0.79      -39.87     64.41 o 
  -9   9   6      747.73      760.63     55.21 o 
  -8   9   6      649.16      803.57     42.94 o 
  -7   9   6      570.96      726.90     67.48 o 
  -6   9   6      526.47      595.01     55.21 o 
  -5   9   6     3734.22     4017.86     79.74 o 
  -4   9   6       41.33      -24.54     36.80 o 
  -3   9   6     5028.72     4444.18    113.48 o 
  -2   9   6        9.51      -42.94     42.94 o 
  -1   9   6     1454.54     1315.77     76.68 o 
   0   9   6     2878.15     2907.58     46.01 o 
   1   9   6     2688.13     2508.86     98.15 o 
   2   9   6      930.56      794.37     46.01 o 
   3   9   6      466.69      368.05     67.48 o 
   4   9   6     1300.62     1306.57     55.21 o 
   5   9   6      600.53      460.06     55.21 o 
   6   9   6     1662.62     1548.87     76.68 o 
   7   9   6        1.02       46.01     46.01 o 
   8   9   6       54.89       46.01     42.94 o 
   9   9   6      101.14      128.82     70.54 o 
  10   9   6       21.53       21.47    116.55 o 
 -13  10   6       15.07       36.80     76.68 o 
 -12  10   6       31.83        0.00     39.87 o 
 -11  10   6      685.34      708.49    156.42 o 
 -10  10   6     1111.61     1088.81     95.08 o 
  -9  10   6      810.66      760.63     85.88 o 
  -8  10   6      404.53      484.60     52.14 o 
  -7  10   6     1897.49     1726.76     70.54 o 
  -6  10   6       35.83       27.60     61.34 o 
  -5  10   6      629.82      959.99    131.88 o 
  -4  10   6     5408.06     5937.84    199.36 o 
  -3  10   6     1286.13     1042.80    116.55 o 
  -2  10   6      784.57      883.32     61.34 o 
  -1  10   6     9120.42    10182.67    245.37 o 
   0  10   6     1629.56     1990.53     64.41 o 
   1  10   6     1471.90     1858.64    101.21 o 
   2  10   6      185.77       82.81     36.80 o 
   3  10   6        8.57       49.07     39.87 o 
   4  10   6       83.35       64.41     39.87 o 
   5  10   6      603.22      641.02     73.61 o 
   6  10   6      188.62      147.22     55.21 o 
   7  10   6      572.39      475.40     55.21 o 
   8  10   6      235.31      156.42     46.01 o 
   9  10   6      340.58      276.04     58.27 o 
  10  10   6       45.73       42.94    110.41 o 
 -12  11   6     1373.63     1131.75    147.22 o 
 -11  11   6      238.37      453.93    122.68 o 
 -10  11   6       27.71      -27.60     64.41 o 
  -9  11   6      791.83      794.37     42.94 o 
  -8  11   6       52.31       61.34     49.07 o 
  -7  11   6       67.18       88.94     67.48 o 
  -6  11   6     2050.66     1941.45     76.68 o 
  -5  11   6        0.67      -46.01     46.01 o 
  -4  11   6     1126.19      864.91     79.74 o 
  -3  11   6      971.97     1582.61     61.34 o 
  -2  11   6     5134.42     5977.72    180.96 o 
  -1  11   6      193.07      248.43     67.48 o 
   0  11   6      525.28      481.53     39.87 o 
   1  11   6       45.71       27.60     30.67 o 
   2  11   6      600.42      619.55     79.74 o 
   3  11   6       36.19       82.81     49.07 o 
   4  11   6     3619.78     3659.01    153.35 o 
   5  11   6      199.04       30.67    153.35 o 
   6  11   6      806.81      729.96     58.27 o 
   7  11   6       39.46      -92.01     92.01 o 
   8  11   6      189.70      113.48     73.61 o 
   9  11   6       15.52       24.54    110.41 o 
 -12  12   6      127.56       58.27    113.48 o 
 -10  12   6      108.65      138.02    107.35 o 
  -9  12   6        2.73       67.48     98.15 o 
  -8  12   6      564.27      733.03    177.89 o 
  -7  12   6      342.70      318.98     70.54 o 
  -6  12   6        2.19       36.80     39.87 o 
  -5  12   6       82.72       -3.07     49.07 o 
  -4  12   6      530.85      631.82     55.21 o 
  -3  12   6     5350.44     6419.37    131.88 o 
  -2  12   6       29.61      116.55    125.75 o 
  -1  12   6     1863.72     2107.08     85.88 o 
   0  12   6      387.43      487.66     49.07 o 
   1  12   6     2214.51     2398.45     92.01 o 
   2  12   6      157.60      214.69     67.48 o 
   3  12   6      190.93      156.42     70.54 o 
   4  12   6      375.85      248.43    107.35 o 
   5  12   6      445.87      364.98     73.61 o 
   6  12   6       38.36      -52.14     85.88 o 
   8  12   6      244.43      315.91    104.28 o 
   9  12   6      224.41      162.55     82.81 o 
 -11  13   6      280.06      254.57     67.48 o 
 -10  13   6       41.37      125.75    107.35 o 
  -8  13   6      318.35      285.24     98.15 o 
  -7  13   6      614.89      674.76     49.07 o 
  -6  13   6     1819.42     1877.05     85.88 o 
  -5  13   6      252.97      276.04     88.94 o 
  -4  13   6       39.60       85.88     39.87 o 
  -3  13   6       53.38       -9.20     46.01 o 
  -2  13   6     1661.05     1328.04     61.34 o 
  -1  13   6     1208.03     1435.39     70.54 o 
   0  13   6       76.46      122.68     36.80 o 
   1  13   6       83.87       73.61     67.48 o 
   2  13   6      592.22      524.47     79.74 o 
   3  13   6       24.99       42.94     82.81 o 
   4  13   6      430.72      515.27    101.21 o 
   5  13   6     1588.14     1555.00    107.35 o 
   6  13   6      134.11      263.77     88.94 o 
   7  13   6        1.05       30.67     95.08 o 
   8  13   6       78.43      220.83    211.63 o 
   9  13   6        6.87      -27.60     67.48 o 
 -14  14   6      225.05      211.63    159.49 o 
 -11  14   6       16.69      119.62    128.82 o 
 -10  14   6      348.14      456.99    110.41 o 
  -9  14   6      447.42      555.14     73.61 o 
  -8  14   6     1063.03      883.32     76.68 o 
  -7  14   6      833.24      751.43     55.21 o 
  -6  14   6      267.33      122.68     92.01 o 
  -5  14   6      882.25     1104.14     58.27 o 
  -4  14   6      744.69      843.44     49.07 o 
  -3  14   6     2624.21     2668.35     52.14 o 
  -2  14   6      507.32      530.60     67.48 o 
  -1  14   6     1495.70     1778.90     64.41 o 
   0  14   6     3172.10     3287.90    125.75 o 
   1  14   6      440.76      668.62     64.41 o 
   2  14   6       18.41       24.54     55.21 o 
   3  14   6        4.41       33.74     42.94 o 
   4  14   6     1402.37     1355.64    110.41 o 
   5  14   6       96.33       95.08     42.94 o 
   6  14   6      373.41      371.12     82.81 o 
   7  14   6       85.85      113.48    199.36 o 
   8  14   6       56.26       21.47    110.41 o 
   9  14   6        0.29        3.07    101.21 o 
 -13  15   6      394.80      414.05    153.35 o 
 -10  15   6       73.93       95.08    107.35 o 
  -9  15   6      260.98      294.44     88.94 o 
  -8  15   6     1018.98     1002.93    110.41 o 
  -7  15   6     1137.33     1104.14     70.54 o 
  -6  15   6       50.36      110.41    104.28 o 
  -5  15   6      534.03      444.72    101.21 o 
  -4  15   6      393.76      435.52     73.61 o 
  -3  15   6      277.76      208.56     58.27 o 
  -2  15   6      964.15     1282.03     52.14 o 
  -1  15   6     2780.63     2591.67     82.81 o 
   0  15   6     1080.97     1030.54     52.14 o 
   1  15   6      392.14      398.72     39.87 o 
   2  15   6      358.32      499.93     64.41 o 
   3  15   6        6.64      -30.67     79.74 o 
   4  15   6        8.59      -33.74     58.27 o 
   5  15   6     1779.43     1613.28    153.35 o 
   6  15   6      249.98      303.64     64.41 o 
   7  15   6       43.96       55.21     52.14 o 
   8  15   6        3.28      -79.74    223.90 o 
   9  15   6       91.46       52.14     76.68 o 
 -12  16   6      169.26      236.16    144.15 o 
 -11  16   6      355.29      487.66    138.02 o 
 -10  16   6      523.24      343.51     85.88 o 
  -9  16   6      571.35      423.26    122.68 o 
  -8  16   6      134.66      168.69    116.55 o 
  -7  16   6      409.77      398.72     79.74 o 
  -6  16   6      405.82      561.27     95.08 o 
  -5  16   6      898.35      834.24     70.54 o 
  -4  16   6      917.16     1070.41     67.48 o 
  -3  16   6     1243.60     1518.20     82.81 o 
  -2  16   6       16.00       30.67     58.27 o 
  -1  16   6      379.58      205.49     64.41 o 
   0  16   6     2646.25     2892.25    104.28 o 
   1  16   6      843.24     1159.35     88.94 o 
   2  16   6       10.16       36.80     64.41 o 
   3  16   6      105.90      119.62     36.80 o 
   4  16   6     1718.17     1444.59    226.96 o 
   5  16   6        9.09      -21.47     61.34 o 
   6  16   6      604.72      481.53     52.14 o 
   7  16   6       78.93      104.28     61.34 o 
   8  16   6       18.38        9.20     82.81 o 
 -11  17   6      206.85      214.69     88.94 o 
 -10  17   6       39.45      -58.27    125.75 o 
  -9  17   6      199.30      199.36     73.61 o 
  -8  17   6      884.91      867.98    101.21 o 
  -7  17   6      313.20      257.63    159.49 o 
  -6  17   6      640.53      613.41     88.94 o 
  -5  17   6      551.66      628.75     61.34 o 
  -4  17   6      425.30      380.32     46.01 o 
  -3  17   6      629.80      680.89     67.48 o 
  -2  17   6       80.59       88.94     76.68 o 
  -1  17   6        4.14       12.27     82.81 o 
   0  17   6     2703.30     3106.94    104.28 o 
   1  17   6      796.24      913.99    131.88 o 
   2  17   6      114.40      248.43     92.01 o 
   3  17   6     1153.80     1012.13    125.75 o 
   4  17   6       91.24      119.62     64.41 o 
   5  17   6      571.42      613.41    125.75 o 
   6  17   6      630.35      631.82     98.15 o 
   7  17   6      193.64      193.23     95.08 o 
   8  17   6        5.84      -88.94     88.94 o 
 -13  18   6       15.47       27.60     88.94 o 
 -12  18   6       65.00      110.41     67.48 o 
 -11  18   6      513.70      463.13    144.15 o 
 -10  18   6      110.27      128.82     88.94 o 
  -9  18   6       29.56      110.41     73.61 o 
  -8  18   6       50.26       76.68     67.48 o 
  -7  18   6        8.47       12.27     49.07 o 
  -6  18   6      209.75      214.69     52.14 o 
  -5  18   6      107.15      138.02     73.61 o 
  -4  18   6     1699.56     1631.68    131.88 o 
  -3  18   6      428.24      481.53    101.21 o 
  -2  18   6        0.54       61.34     39.87 o 
  -1  18   6      446.22      315.91     82.81 o 
   0  18   6      444.74      401.79     82.81 o 
   1  18   6     1816.71     2039.60    208.56 o 
   2  18   6      130.30      122.68     79.74 o 
   3  18   6      275.43      242.30     85.88 o 
   4  18   6     1074.58     1156.28    119.62 o 
   5  18   6       11.91        3.07     46.01 o 
   6  18   6      224.22      217.76     70.54 o 
   7  18   6      177.19      202.43     95.08 o 
   8  18   6        5.81       -6.13     79.74 o 
 -12  19   6       85.54      113.48    125.75 o 
 -11  19   6      155.17      177.89     73.61 o 
 -10  19   6      618.25      779.04    119.62 o 
  -9  19   6        2.63        9.20     88.94 o 
  -8  19   6        6.53       27.60    107.35 o 
  -7  19   6       73.14       33.74     55.21 o 
  -6  19   6      757.96      901.72     67.48 o 
  -5  19   6        0.34       27.60    119.62 o 
  -4  19   6      450.07      340.44     67.48 o 
  -3  19   6       22.45       24.54     73.61 o 
  -2  19   6     1065.20     1012.13     73.61 o 
  -1  19   6        3.52       18.40     55.21 o 
   0  19   6      474.50      315.91     67.48 o 
   1  19   6      436.47      607.28     67.48 o 
   2  19   6     1236.59     1208.43    107.35 o 
   3  19   6      626.64      766.77     46.01 o 
   4  19   6      474.15      407.92     95.08 o 
   5  19   6       18.20       -3.07     70.54 o 
   6  19   6      254.45       95.08     76.68 o 
   7  19   6       67.24       88.94     92.01 o 
 -12  20   6       10.71     -125.75    153.35 o 
 -11  20   6      409.74      432.46    119.62 o 
 -10  20   6      309.60      144.15    116.55 o 
  -9  20   6       69.75        6.13     85.88 o 
  -8  20   6        7.10       -9.20     61.34 o 
  -7  20   6        8.42      -42.94     98.15 o 
  -6  20   6        2.90       -3.07     85.88 o 
  -5  20   6        4.27       -9.20     61.34 o 
  -4  20   6       63.70       64.41     85.88 o 
  -3  20   6       94.40      147.22     98.15 o 
  -2  20   6       52.17      159.49     98.15 o 
  -1  20   6      298.29      306.71     82.81 o 
   0  20   6      230.06      288.30     92.01 o 
   1  20   6      770.37      950.79    119.62 o 
   2  20   6        1.69       52.14     52.14 o 
   3  20   6      746.47      803.57     98.15 o 
   4  20   6        8.87      -15.34     67.48 o 
   5  20   6       29.06       49.07     79.74 o 
   6  20   6        0.15      -58.27     58.27 o 
   7  20   6      318.62      257.63    101.21 o 
 -11  21   6       26.68      150.29    306.71 o 
 -10  21   6      533.70      453.93    196.29 o 
  -9  21   6       60.49       18.40    110.41 o 
  -8  21   6      458.40      527.54    104.28 o 
  -7  21   6      113.94      125.75     95.08 o 
  -6  21   6      423.56      407.92     98.15 o 
  -5  21   6      477.32      414.05     79.74 o 
  -4  21   6      299.05      444.72    110.41 o 
  -3  21   6      110.21       42.94     67.48 o 
  -2  21   6      538.54      674.76     85.88 o 
  -1  21   6      130.33      156.42     58.27 o 
   0  21   6      178.36       21.47     98.15 o 
   1  21   6      103.92      156.42    110.41 o 
   2  21   6      562.66      782.10    131.88 o 
   3  21   6       61.63       98.15     92.01 o 
   4  21   6      107.11      113.48    107.35 o 
   5  21   6      372.98      291.37     88.94 o 
   6  21   6        4.49      -46.01     82.81 o 
   7  21   6        2.91      -46.01     82.81 o 
 -11  22   6      109.52      122.68    128.82 o 
 -10  22   6      108.22       42.94     85.88 o 
  -9  22   6       87.75       76.68    131.88 o 
  -8  22   6      209.16      184.02     95.08 o 
  -7  22   6        0.72      -15.34    141.09 o 
  -6  22   6       11.89       15.34     92.01 o 
  -5  22   6      330.22      239.23     88.94 o 
  -4  22   6      652.12      769.83     67.48 o 
  -3  22   6      437.26      364.98     55.21 o 
  -2  22   6        5.29       52.14     67.48 o 
  -1  22   6       16.45      -24.54     73.61 o 
   0  22   6     1743.65     1935.32    119.62 o 
   1  22   6      154.32      226.96    116.55 o 
   2  22   6       15.33      -15.34     79.74 o 
   3  22   6      196.44      174.82     67.48 o 
   4  22   6      458.92      312.84    122.68 o 
   5  22   6        4.46      -39.87     88.94 o 
   6  22   6      202.61      230.03     61.34 o 
 -11  23   6       20.02       27.60     82.81 o 
 -10  23   6       72.18       46.01    285.24 o 
  -9  23   6      472.04      349.65    113.48 o 
  -8  23   6      109.65       73.61     67.48 o 
  -7  23   6       85.11      153.35     95.08 o 
  -6  23   6       34.12       92.01    107.35 o 
  -5  23   6      402.17      432.46     88.94 o 
  -4  23   6        8.27       21.47     64.41 o 
  -3  23   6       96.77       49.07     73.61 o 
  -2  23   6      120.40      144.15     70.54 o 
  -1  23   6      468.54      506.07     79.74 o 
   0  23   6        3.58      -36.80    113.48 o 
   1  23   6      998.72     1052.00    138.02 o 
   2  23   6       44.04       39.87    107.35 o 
   3  23   6      190.04      177.89     61.34 o 
   4  23   6      106.89      104.28     73.61 o 
   5  23   6      358.71      217.76    156.42 o 
   6  23   6       10.09       18.40     85.88 o 
 -10  24   6       27.83      -82.81    147.22 o 
  -9  24   6       11.35        3.07    122.68 o 
  -8  24   6      574.96      377.25    190.16 o 
  -7  24   6       38.05       21.47     73.61 o 
  -6  24   6      104.31      128.82     46.01 o 
  -5  24   6        2.89       15.34     92.01 o 
  -4  24   6      218.45      220.83     70.54 o 
  -3  24   6       34.16       12.27     82.81 o 
  -2  24   6     1189.28     1064.27     92.01 o 
  -1  24   6      266.07      346.58     82.81 o 
   0  24   6     1035.85     1177.75    168.69 o 
   1  24   6      412.89      328.18     92.01 o 
   2  24   6       99.18      101.21    119.62 o 
   3  24   6        2.91       76.68     73.61 o 
   4  24   6      379.85      349.65    131.88 o 
   5  24   6       16.17      -18.40    107.35 o 
  -9  25   6      321.32      315.91    113.48 o 
  -8  25   6       12.44       42.94     88.94 o 
  -7  25   6        4.18       58.27    104.28 o 
  -6  25   6      502.79      499.93     88.94 o 
  -5  25   6        5.41      -12.27     82.81 o 
  -4  25   6        3.71        3.07    134.95 o 
  -3  25   6      219.93      294.44     79.74 o 
  -2  25   6      186.03      113.48    110.41 o 
  -1  25   6      460.20      530.60    131.88 o 
   0  25   6        8.64        9.20     76.68 o 
   1  25   6      212.97      279.10    101.21 o 
   2  25   6      196.14      159.49     73.61 o 
   3  25   6      231.21      245.37    104.28 o 
   4  25   6      187.18      162.55     85.88 o 
   5  25   6      136.73      116.55     85.88 o 
  -9  26   6       28.20       24.54    116.55 o 
  -8  26   6      119.69      138.02     82.81 o 
  -7  26   6      336.30      303.64    119.62 o 
  -6  26   6      394.49      285.24     98.15 o 
  -5  26   6      207.05      242.30    113.48 o 
  -4  26   6       64.59      104.28     76.68 o 
  -3  26   6      149.62      226.96     92.01 o 
  -2  26   6      372.90      438.59     82.81 o 
  -1  26   6      272.13      269.90     85.88 o 
   0  26   6       32.86       24.54    110.41 o 
   1  26   6      315.88      266.83    101.21 o 
   2  26   6       98.44       92.01    119.62 o 
   3  26   6      364.57      245.37     85.88 o 
   4  26   6      181.30      138.02     76.68 o 
  -8  27   6       65.94       30.67    116.55 o 
  -7  27   6        0.07       -9.20     98.15 o 
  -6  27   6      399.47      377.25    134.95 o 
  -5  27   6      111.45      -21.47     98.15 o 
  -4  27   6       50.84       27.60    134.95 o 
  -3  27   6       52.94       18.40     95.08 o 
  -2  27   6      484.55      472.33     55.21 o 
  -1  27   6       24.88       39.87     73.61 o 
   0  27   6        9.95      -39.87    107.35 o 
   1  27   6       75.04       33.74     95.08 o 
   2  27   6      481.52      398.72    125.75 o 
   3  27   6      481.96      276.04    177.89 o 
  -7  28   6       57.88       42.94     92.01 o 
  -6  28   6      183.16      122.68     79.74 o 
  -5  28   6      175.27      165.62    125.75 o 
  -4  28   6        0.30       12.27     85.88 o 
  -3  28   6      264.21      193.23     92.01 o 
  -2  28   6       96.33      131.88    101.21 o 
  -1  28   6       53.07       70.54    134.95 o 
   0  28   6        7.64       33.74    107.35 o 
   1  28   6       17.48       18.40    110.41 o 
   2  28   6       27.76        9.20     92.01 o 
  -6  29   6       26.67        9.20     92.01 o 
  -5  29   6       57.27       55.21    101.21 o 
  -4  29   6        6.26      -18.40    104.28 o 
  -3  29   6       75.60       58.27     82.81 o 
  -2  29   6      134.56      110.41     88.94 o 
  -1  29   6       56.66       42.94    104.28 o 
   0  29   6       47.39       12.27     79.74 o 
   1  29   6       17.57       88.94    138.02 o 
  -4  30   6      177.42      220.83    119.62 o 
  -3  30   6        0.41       12.27    110.41 o 
  -2  30   6        6.95       30.67    168.69 o 
  -1  30   6       63.49      165.62     98.15 o 
 -15   0   7       20.90       58.27     92.01 o 
 -11   0   7     3886.99     3836.90    101.21 o 
  -9   0   7      801.61      769.83     95.08 o 
  -7   0   7     3789.79     3830.77     95.08 o 
  -5   0   7       99.75      242.30     52.14 o 
  -3   0   7        1.56      110.41     39.87 o 
  -1   0   7     8500.51    10115.19    165.62 o 
   1   0   7        4.04       24.54     85.88 o 
   3   0   7     1660.91     1610.21     70.54 o 
   5   0   7     1347.21     1364.85     73.61 o 
   7   0   7       33.89       -3.07     39.87 o 
   9   0   7      365.37      395.65     76.68 o 
 -15   1   7        7.36      -12.27     58.27 o 
 -14   1   7       92.81       76.68     88.94 o 
 -13   1   7        8.54       98.15     79.74 o 
 -12   1   7      187.90      156.42     82.81 o 
 -11   1   7       62.55      113.48     64.41 o 
 -10   1   7        6.95       36.80     58.27 o 
  -9   1   7        6.81      -24.54     52.14 o 
  -8   1   7       99.99      214.69    131.88 o 
  -7   1   7       46.03      -27.60     49.07 o 
  -6   1   7     9793.12    10839.02    233.10 o 
  -5   1   7     1212.24     1472.19    138.02 o 
  -4   1   7      952.47     1214.56     49.07 o 
  -3   1   7     1429.02     1444.59     64.41 o 
  -2   1   7     1042.05     1337.24    134.95 o 
  -1   1   7      324.14      122.68     49.07 o 
   0   1   7     4959.10     4895.04    153.35 o 
   1   1   7      511.30      469.26     42.94 o 
   2   1   7       18.65       12.27     33.74 o 
   3   1   7      182.25      226.96     55.21 o 
   4   1   7     3190.85     3373.78    150.29 o 
   5   1   7      255.93      180.96     58.27 o 
   6   1   7       52.65       39.87     39.87 o 
   7   1   7       23.74       24.54     58.27 o 
   8   1   7      180.38      220.83     33.74 o 
   9   1   7        0.24       -6.13     73.61 o 
 -15   2   7        3.63       18.40     76.68 o 
 -14   2   7        0.69        0.00     88.94 o 
 -13   2   7      316.16      423.26     92.01 o 
 -12   2   7      749.34      852.65    134.95 o 
 -11   2   7     1531.78     1625.55    122.68 o 
 -10   2   7      255.40      279.10     55.21 o 
  -9   2   7      110.58       92.01     98.15 o 
  -8   2   7     2451.93     2692.89    122.68 o 
  -7   2   7      979.63     1760.50    481.53 o 
  -6   2   7       46.77       95.08     73.61 o 
  -5   2   7      489.93      512.20     39.87 o 
  -4   2   7      665.80      524.47     67.48 o 
  -3   2   7     2405.28     3484.19    131.88 o 
  -2   2   7    12620.43    12219.20    150.29 o 
  -1   2   7     8716.92     8612.33    193.23 o 
   0   2   7     4818.52     4198.82    125.75 o 
   1   2   7     1087.88     1300.44     85.88 o 
   2   2   7      551.97      757.57     42.94 o 
   3   2   7     1549.60     1683.82     79.74 o 
   4   2   7        2.47       79.74     46.01 o 
   5   2   7     1428.88     1404.72    110.41 o 
   6   2   7        3.15        6.13     49.07 o 
   7   2   7       26.20        6.13     42.94 o 
   8   2   7       39.20       95.08    101.21 o 
   9   2   7      205.90      180.96     79.74 o 
 -15   3   7       71.44      138.02    101.21 o 
 -14   3   7       43.87       -6.13    101.21 o 
 -13   3   7       64.58       70.54     64.41 o 
 -12   3   7      568.06      524.47     64.41 o 
 -11   3   7        3.11       27.60     82.81 o 
 -10   3   7       41.99       33.74     70.54 o 
  -9   3   7      455.06      607.28     42.94 o 
  -8   3   7       40.30      119.62     52.14 o 
  -7   3   7     7247.18     7793.42    128.82 o 
  -6   3   7        1.76       18.40     58.27 o 
  -5   3   7     4415.73     4247.89    417.12 o 
  -4   3   7     1519.43     2168.42     46.01 o 
  -3   3   7     6769.45     7419.24    211.63 o 
  -2   3   7     2365.63     2048.80     82.81 o 
  -1   3   7       14.09       21.47     52.14 o 
   0   3   7       18.48        0.00     46.01 o 
   1   3   7     1538.16     1628.61     70.54 o 
   2   3   7       21.57       18.40     46.01 o 
   3   3   7     3422.64     3524.06    104.28 o 
   4   3   7      149.78       98.15     55.21 o 
   5   3   7      362.39      420.19     79.74 o 
   6   3   7      164.66      174.82     49.07 o 
   7   3   7       32.05      -30.67     55.21 o 
   8   3   7      134.48      113.48     98.15 o 
   9   3   7        0.46        9.20     52.14 o 
 -15   4   7       70.17       18.40     61.34 o 
 -14   4   7       65.66       95.08     95.08 o 
 -13   4   7        2.87      -49.07     85.88 o 
 -12   4   7      892.96      815.84     88.94 o 
 -11   4   7       15.86        9.20     64.41 o 
 -10   4   7       15.66      -55.21     55.21 o 
  -9   4   7      268.75      325.11     49.07 o 
  -8   4   7     2038.59     2398.45     73.61 o 
  -7   4   7      648.88     1030.54    125.75 o 
  -6   4   7      418.64      352.71     85.88 o 
  -5   4   7       20.53       15.34     27.60 o 
  -4   4   7     2025.08     2238.96    110.41 o 
  -3   4   7     9573.26     9615.26    245.37 o 
  -2   4   7    12761.50    12786.61    429.39 o 
  -1   4   7      332.87      361.91     58.27 o 
   0   4   7     3314.93     3674.35    202.43 o 
   1   4   7     2418.52     2416.85    104.28 o 
   2   4   7     1761.12     1426.19    171.76 o 
   3   4   7      325.72      312.84     52.14 o 
   4   4   7     1857.61     1821.84     70.54 o 
   5   4   7       20.11       67.48     39.87 o 
   6   4   7       59.90       52.14     49.07 o 
   7   4   7      147.83      214.69     98.15 o 
   8   4   7      138.19       95.08     85.88 o 
   9   4   7       38.61       58.27     76.68 o 
 -15   5   7       80.14       46.01     70.54 o 
 -14   5   7       96.97      138.02     67.48 o 
 -13   5   7        2.98       -9.20     64.41 o 
 -12   5   7      305.94      417.12     70.54 o 
 -11   5   7      246.33      260.70     67.48 o 
 -10   5   7       71.66      122.68     85.88 o 
  -9   5   7     1523.74     1217.63     98.15 o 
  -8   5   7     1896.28     1696.09    122.68 o 
  -7   5   7     3842.78     3468.85    165.62 o 
  -6   5   7       17.00       27.60     61.34 o 
  -5   5   7     6875.92     7529.65    193.23 o 
  -4   5   7        0.95      -21.47     42.94 o 
  -3   5   7     3505.41     3401.38    174.82 o 
  -2   5   7      437.35      628.75    177.89 o 
  -1   5   7      104.80       52.14     42.94 o 
   0   5   7       16.89       42.94     30.67 o 
   1   5   7     2899.93     2530.33    113.48 o 
   2   5   7      220.51      174.82     67.48 o 
   3   5   7     3128.17     3330.84     61.34 o 
   4   5   7      729.35      800.50     67.48 o 
   5   5   7      183.80      180.96     49.07 o 
   6   5   7       27.35      -15.34     64.41 o 
   7   5   7       45.65       42.94    125.75 o 
   8   5   7       24.10       79.74     58.27 o 
   9   5   7        1.98        0.00     49.07 o 
 -15   6   7       37.30       73.61    125.75 o 
 -14   6   7      186.96      141.09    144.15 o 
 -13   6   7      239.73      196.29     70.54 o 
 -12   6   7        5.72      -30.67    122.68 o 
 -11   6   7      414.18      539.80     85.88 o 
 -10   6   7      429.89      515.27     95.08 o 
  -9   6   7        6.92        0.00     58.27 o 
  -8   6   7      776.92     1015.20     73.61 o 
  -7   6   7     2109.35     2257.36    141.09 o 
  -6   6   7      136.47      248.43     55.21 o 
  -5   6   7     3900.00     3517.93    128.82 o 
  -4   6   7     5086.04     5149.61    239.23 o 
  -3   6   7     1236.59     1855.58     85.88 o 
  -2   6   7     3486.58     3849.17    423.26 o 
  -1   6   7     5288.16     4870.50    236.16 o 
   0   6   7     1668.61     1315.77     55.21 o 
   1   6   7       16.51      -15.34     64.41 o 
   2   6   7     3722.38     4060.80    110.41 o 
   3   6   7      717.50      687.02     58.27 o 
   4   6   7     1629.21     1852.51     95.08 o 
   5   6   7      322.45      352.71     55.21 o 
   6   6   7      170.76      245.37     85.88 o 
   7   6   7        3.01       -9.20     49.07 o 
   8   6   7        1.46       -9.20     82.81 o 
   9   6   7      711.47      668.62    208.56 o 
 -11   7   7       30.97       36.80     52.14 o 
 -10   7   7      986.83      963.06    119.62 o 
  -9   7   7      484.33      785.17    101.21 o 
  -8   7   7     1978.96     2306.44    214.69 o 
  -7   7   7      281.98      371.12     85.88 o 
  -6   7   7     3530.42     3879.84     79.74 o 
  -5   7   7     1629.53     1288.17    113.48 o 
  -4   7   7      183.08      162.55     52.14 o 
  -3   7   7     2734.44     2401.51    144.15 o 
  -2   7   7     4538.54     5569.80    122.68 o 
  -1   7   7        1.04      -12.27     52.14 o 
   0   7   7     1702.26     1601.01     61.34 o 
   1   7   7      968.50     1055.07     61.34 o 
   2   7   7       31.47       -6.13     67.48 o 
   3   7   7      102.94      128.82     88.94 o 
   4   7   7     3167.13     3444.32    101.21 o 
   5   7   7       66.24      110.41     61.34 o 
   6   7   7        0.18       -3.07     64.41 o 
   7   7   7        5.40      -70.54     76.68 o 
   8   7   7      149.72      104.28     64.41 o 
   9   7   7       12.35       42.94     70.54 o 
 -14   8   7       29.34      -24.54    110.41 o 
 -13   8   7      159.33      174.82     58.27 o 
 -12   8   7      963.99      748.36     61.34 o 
 -11   8   7      904.63      794.37    113.48 o 
 -10   8   7      652.53      438.59     67.48 o 
  -9   8   7      132.20      144.15     88.94 o 
  -8   8   7      192.90      469.26     95.08 o 
  -7   8   7     1359.57     1091.88     67.48 o 
  -6   8   7      205.39      104.28     61.34 o 
  -5   8   7     3914.44     4858.24    196.29 o 
  -4   8   7      984.07      981.46     49.07 o 
  -3   8   7     1832.62     2625.41    110.41 o 
  -2   8   7        3.95       49.07     42.94 o 
  -1   8   7     2881.46     3527.13     49.07 o 
   0   8   7        2.58      -18.40     79.74 o 
   1   8   7      162.43       61.34     36.80 o 
   2   8   7      542.63      533.67     52.14 o 
   3   8   7      784.72      763.70     55.21 o 
   4   8   7      184.60      156.42     61.34 o 
   5   8   7      776.06      641.02     73.61 o 
   6   8   7      136.27      162.55     46.01 o 
   7   8   7      125.75      128.82     52.14 o 
   8   8   7       52.11       30.67     76.68 o 
   9   8   7      614.84      438.59    171.76 o 
 -14   9   7      191.75      110.41    147.22 o 
 -13   9   7      672.56      484.60     58.27 o 
 -12   9   7      174.45      230.03     52.14 o 
 -11   9   7       56.18       70.54     52.14 o 
 -10   9   7      751.19      861.85    101.21 o 
  -9   9   7      666.54      334.31     58.27 o 
  -8   9   7        1.80       36.80     42.94 o 
  -7   9   7     1087.66      831.18     46.01 o 
  -6   9   7     2777.07     2659.15    101.21 o 
  -5   9   7      595.04      472.33     70.54 o 
  -4   9   7        4.60      -24.54     36.80 o 
  -3   9   7      111.87      199.36    116.55 o 
  -2   9   7     3146.49     2723.56    119.62 o 
  -1   9   7      290.10      239.23    104.28 o 
   0   9   7      688.63      791.30     39.87 o 
   1   9   7       10.11       12.27     46.01 o 
   2   9   7        3.16        6.13     42.94 o 
   3   9   7       73.21      110.41     67.48 o 
   4   9   7      787.29      932.39    110.41 o 
   5   9   7     2533.42     2475.12    165.62 o 
   6   9   7        3.29       -9.20     58.27 o 
   7   9   7      149.89      125.75     49.07 o 
   8   9   7      147.02      153.35    104.28 o 
   9   9   7       13.91       49.07     85.88 o 
 -13  10   7       14.18       39.87     49.07 o 
 -12  10   7     1508.95     1420.05    156.42 o 
 -11  10   7       29.36       18.40     49.07 o 
  -9  10   7       76.24       39.87     46.01 o 
  -8  10   7      937.30      975.33    125.75 o 
  -7  10   7      553.68      729.96     73.61 o 
  -6  10   7      620.50      591.94     49.07 o 
  -5  10   7      952.12      748.36     92.01 o 
  -4  10   7     1548.56     1545.80     76.68 o 
  -3  10   7     2812.01     2156.15    119.62 o 
  -2  10   7     2865.55     2410.72    104.28 o 
  -1  10   7     2289.02     2380.05     98.15 o 
   0  10   7     2130.18     2545.67     82.81 o 
   1  10   7        5.92        6.13     70.54 o 
   2  10   7       11.81       39.87     39.87 o 
   3  10   7      722.72      714.63    141.09 o 
   4  10   7      313.76      260.70    101.21 o 
   5  10   7      594.43      785.17     76.68 o 
   6  10   7     1184.87     1217.63     73.61 o 
   7  10   7      126.08       67.48     82.81 o 
   8  10   7       79.79       98.15     49.07 o 
   9  10   7       82.58       39.87    122.68 o 
 -13  11   7      868.20      659.42    134.95 o 
 -12  11   7        0.15       61.34    128.82 o 
 -11  11   7      111.57      153.35    104.28 o 
 -10  11   7       44.06       12.27     52.14 o 
  -9  11   7      203.97      165.62     64.41 o 
  -8  11   7      536.45      377.25     55.21 o 
  -7  11   7     1595.30     1778.90    110.41 o 
  -6  11   7        3.76      -27.60     61.34 o 
  -5  11   7     2419.95     3094.67     85.88 o 
  -4  11   7        0.35      -18.40     64.41 o 
  -3  11   7     3072.35     3760.23    122.68 o 
  -2  11   7      229.46      236.16     61.34 o 
  -1  11   7       16.15        0.00     49.07 o 
   0  11   7      789.43      877.18     46.01 o 
   1  11   7      734.89      708.49     76.68 o 
   2  11   7        1.36       33.74     42.94 o 
   3  11   7     1248.10     1073.47    128.82 o 
   4  11   7       77.41      159.49     46.01 o 
   5  11   7     1793.09     1852.51    125.75 o 
   6  11   7      218.16      272.97     58.27 o 
   7  11   7       89.28       12.27     67.48 o 
   8  11   7        6.96       12.27     64.41 o 
   9  11   7        0.49        0.00    107.35 o 
 -13  12   7      204.03      377.25    107.35 o 
 -12  12   7      895.33     1165.49    138.02 o 
 -11  12   7      684.26      726.90    125.75 o 
  -9  12   7      186.71      368.05     70.54 o 
  -8  12   7     1693.95     1686.89     49.07 o 
  -7  12   7      185.73       85.88     55.21 o 
  -6  12   7       59.95       42.94     52.14 o 
  -5  12   7       10.40        6.13     52.14 o 
  -4  12   7     3020.54     3478.06     70.54 o 
  -3  12   7       82.06       98.15    104.28 o 
  -2  12   7     1140.61     1416.99     67.48 o 
  -1  12   7      456.20      279.10     95.08 o 
   0  12   7     1354.60     1536.60     88.94 o 
   1  12   7      850.60      800.50     46.01 o 
   2  12   7      136.60      174.82     70.54 o 
   3  12   7      107.98      171.76     70.54 o 
   4  12   7      170.23      214.69     64.41 o 
   5  12   7       26.60       30.67     39.87 o 
   7  12   7       15.06        6.13    190.16 o 
   8  12   7       42.60       67.48     55.21 o 
 -11  13   7       56.82      -61.34    122.68 o 
 -10  13   7      715.30      616.48    110.41 o 
  -9  13   7      790.08      834.24     92.01 o 
  -8  13   7     1340.28     1475.26    141.09 o 
  -7  13   7      220.74      113.48     52.14 o 
  -6  13   7      323.81      239.23     61.34 o 
  -5  13   7     1477.09     1324.97     92.01 o 
  -4  13   7      125.22       46.01     64.41 o 
  -3  13   7     3256.20     2901.45    107.35 o 
  -2  13   7       80.26       49.07     49.07 o 
  -1  13   7       30.45       27.60     39.87 o 
   0  13   7       35.14      -12.27     39.87 o 
   1  13   7     1827.86     2051.87    125.75 o 
   2  13   7        6.61        3.07     42.94 o 
   3  13   7      737.01      613.41    110.41 o 
   4  13   7       79.06      134.95     55.21 o 
   5  13   7      378.65      392.58    116.55 o 
   6  13   7      429.17      383.38     95.08 o 
   7  13   7       99.99      113.48     98.15 o 
   8  13   7      124.07       73.61    107.35 o 
 -10  14   7       34.00       -9.20     58.27 o 
  -9  14   7      298.47      309.77     76.68 o 
  -8  14   7      341.23      288.30     92.01 o 
  -7  14   7      261.92      223.90     67.48 o 
  -6  14   7       39.72        6.13     67.48 o 
  -5  14   7      855.59     1009.07     67.48 o 
  -4  14   7     1814.56     2100.94     64.41 o 
  -3  14   7     1312.00     1186.96     67.48 o 
  -2  14   7        1.22       -6.13     61.34 o 
  -1  14   7     1116.43     1340.31     64.41 o 
   0  14   7       15.34       39.87    134.95 o 
   1  14   7      912.87     1002.93     64.41 o 
   2  14   7      304.19      266.83     58.27 o 
   3  14   7      186.38      153.35     55.21 o 
   4  14   7        2.12        9.20     70.54 o 
   5  14   7      282.10      174.82     64.41 o 
   6  14   7        3.51        6.13     82.81 o 
   7  14   7      405.79      276.04    208.56 o 
   8  14   7       41.78      141.09    110.41 o 
 -13  15   7       27.66     -141.09    141.09 o 
 -12  15   7      123.22      242.30    134.95 o 
 -11  15   7        0.04      -58.27     88.94 o 
 -10  15   7     1565.65     1659.28     85.88 o 
  -9  15   7       64.92     -110.41    116.55 o 
  -8  15   7      693.21      726.90    116.55 o 
  -7  15   7       72.04       30.67     92.01 o 
  -6  15   7     1055.17     1076.54     92.01 o 
  -5  15   7      128.11       98.15     61.34 o 
  -4  15   7       40.06       36.80    128.82 o 
  -3  15   7      907.42     1030.54     85.88 o 
  -2  15   7       73.55      131.88    144.15 o 
  -1  15   7        7.84      -21.47     39.87 o 
   0  15   7      715.03      677.82     33.74 o 
   1  15   7      981.58     1131.75    110.41 o 
   2  15   7       29.78       27.60     61.34 o 
   3  15   7       62.12       79.74     55.21 o 
   4  15   7      538.59      524.47     67.48 o 
   5  15   7       36.56       49.07     64.41 o 
   6  15   7       95.03       82.81     70.54 o 
   7  15   7       40.20      -70.54     73.61 o 
   8  15   7      352.34      343.51    233.10 o 
 -12  16   7      248.42      205.49    144.15 o 
 -11  16   7      378.31      303.64     61.34 o 
 -10  16   7       55.61     -131.88    131.88 o 
  -9  16   7      764.93      815.84    116.55 o 
  -8  16   7       60.17       -3.07     70.54 o 
  -7  16   7      434.84      499.93     55.21 o 
  -6  16   7      509.48      690.09     88.94 o 
  -5  16   7     1353.66     1147.08     88.94 o 
  -4  16   7     1820.86     1745.16     61.34 o 
  -3  16   7      292.93      453.93     70.54 o 
  -2  16   7      161.34       85.88     52.14 o 
  -1  16   7       10.55        3.07     64.41 o 
   0  16   7     1121.00     1058.14     88.94 o 
   1  16   7      242.10      380.32     73.61 o 
   2  16   7        2.28        3.07     70.54 o 
   3  16   7      413.56      456.99     64.41 o 
   4  16   7        4.48       24.54     52.14 o 
   5  16   7      507.33      435.52     88.94 o 
   6  16   7      168.86      131.88     82.81 o 
   7  16   7      126.61      122.68     64.41 o 
 -12  17   7       15.62       15.34    147.22 o 
 -11  17   7       28.27       79.74    104.28 o 
 -10  17   7      562.03      490.73     95.08 o 
  -9  17   7       73.61      -15.34    125.75 o 
  -8  17   7        0.59        6.13     67.48 o 
  -7  17   7     2167.47     2140.81    199.36 o 
  -6  17   7     1009.04      947.72     49.07 o 
  -5  17   7        0.97       36.80    104.28 o 
  -4  17   7      421.04      518.33     61.34 o 
  -3  17   7       30.50       79.74     95.08 o 
  -2  17   7       21.84       21.47     52.14 o 
  -1  17   7       14.93        6.13     42.94 o 
   0  17   7      100.76      180.96     92.01 o 
   1  17   7       71.74       30.67     64.41 o 
   2  17   7      464.07      463.13     61.34 o 
   3  17   7        8.02      -12.27     64.41 o 
   4  17   7      554.18      404.85    104.28 o 
   5  17   7      693.03      723.83    150.29 o 
   6  17   7        6.85      -33.74    107.35 o 
   7  17   7       34.83        0.00     70.54 o 
 -11  18   7       15.67      -58.27    104.28 o 
 -10  18   7       19.47      -76.68    101.21 o 
  -9  18   7       85.84       39.87     88.94 o 
  -8  18   7      612.09      595.01    113.48 o 
  -7  18   7      541.29      420.19     70.54 o 
  -6  18   7     1101.40     1064.27    125.75 o 
  -5  18   7      239.54      355.78     79.74 o 
  -4  18   7       58.11      -12.27     58.27 o 
  -3  18   7      259.95      401.79     82.81 o 
  -2  18   7      454.87      506.07     67.48 o 
  -1  18   7      555.28      637.95     76.68 o 
   0  18   7      384.98      585.81     46.01 o 
   1  18   7       64.85       24.54     52.14 o 
   2  18   7      177.74      159.49     88.94 o 
   3  18   7      925.07      769.83    119.62 o 
   4  18   7        2.04       12.27     58.27 o 
   5  18   7       26.00       30.67     61.34 o 
   6  18   7      329.91      288.30     55.21 o 
   7  18   7       43.24      -21.47    116.55 o 
 -12  19   7       49.02       92.01    110.41 o 
 -11  19   7       66.58        0.00    122.68 o 
 -10  19   7       11.01       36.80    125.75 o 
  -9  19   7      234.79      331.24     82.81 o 
  -8  19   7        9.23       -6.13    116.55 o 
  -7  19   7     1983.17     1729.83    119.62 o 
  -6  19   7       40.93       76.68     79.74 o 
  -5  19   7      728.79      775.97     98.15 o 
  -4  19   7       52.76       42.94     76.68 o 
  -3  19   7      386.02      573.54     88.94 o 
  -2  19   7       29.48       33.74     70.54 o 
  -1  19   7       16.01       18.40    107.35 o 
   0  19   7       11.25      -27.60     67.48 o 
   1  19   7      371.92      386.45    101.21 o 
   2  19   7      586.14      641.02     49.07 o 
   3  19   7        7.64        3.07     73.61 o 
   4  19   7        0.86        3.07     85.88 o 
   5  19   7      704.06      610.35     88.94 o 
   6  19   7       84.59       42.94     55.21 o 
   7  19   7      234.71      297.51    125.75 o 
 -12  20   7      354.42      340.44    147.22 o 
 -11  20   7      102.54       85.88     95.08 o 
 -10  20   7        6.68      -30.67    113.48 o 
  -9  20   7       20.84        3.07     55.21 o 
  -8  20   7      781.30      708.49    134.95 o 
  -7  20   7        4.45       15.34     79.74 o 
  -6  20   7      337.65      371.12     61.34 o 
  -5  20   7        3.98      -33.74    131.88 o 
  -4  20   7      434.31      441.66     70.54 o 
  -3  20   7       18.60      -24.54     76.68 o 
  -2  20   7       30.10      104.28     58.27 o 
  -1  20   7      149.00      128.82     55.21 o 
   0  20   7       86.46      101.21     70.54 o 
   1  20   7       45.87       49.07     67.48 o 
   2  20   7       40.66       79.74     92.01 o 
   3  20   7       43.71       70.54     70.54 o 
   4  20   7       73.68       27.60     49.07 o 
   5  20   7        2.54       61.34     82.81 o 
   6  20   7      416.47      257.63     88.94 o 
 -11  21   7       27.79       73.61    113.48 o 
 -10  21   7      138.60      141.09    199.36 o 
  -9  21   7      699.26      564.34    190.16 o 
  -8  21   7       51.55        6.13    119.62 o 
  -7  21   7      261.15      223.90    128.82 o 
  -6  21   7     1058.62      794.37    156.42 o 
  -5  21   7      159.39      134.95     88.94 o 
  -4  21   7       43.55       49.07     82.81 o 
  -3  21   7      896.13      880.25    131.88 o 
  -2  21   7       84.28       33.74     76.68 o 
  -1  21   7      149.10      141.09     64.41 o 
   0  21   7       18.87       21.47     98.15 o 
   1  21   7      252.98      346.58    110.41 o 
   2  21   7       91.17      116.55     95.08 o 
   3  21   7        4.32       18.40     64.41 o 
   4  21   7      490.29      521.40     98.15 o 
   5  21   7      171.01      113.48     64.41 o 
   6  21   7      160.53      144.15     46.01 o 
 -11  22   7      258.43      220.83    144.15 o 
 -10  22   7        0.06       61.34     92.01 o 
  -9  22   7      224.47      248.43     95.08 o 
  -8  22   7      168.34       61.34     61.34 o 
  -7  22   7      307.64      392.58    101.21 o 
  -6  22   7      133.38       70.54     95.08 o 
  -5  22   7      861.32      693.16     73.61 o 
  -4  22   7      548.54      527.54     82.81 o 
  -3  22   7      112.16      113.48     98.15 o 
  -2  22   7       80.46        3.07     67.48 o 
  -1  22   7      196.33      205.49     73.61 o 
   0  22   7        0.29        0.00     95.08 o 
   1  22   7       34.12       21.47     92.01 o 
   2  22   7      296.99      309.77    119.62 o 
   3  22   7      386.69      368.05     95.08 o 
   4  22   7      156.84      199.36     64.41 o 
   5  22   7        3.24       -9.20     79.74 o 
 -10  23   7      448.77      395.65    220.83 o 
  -9  23   7      158.43       73.61    144.15 o 
  -8  23   7       12.52       12.27    116.55 o 
  -7  23   7      136.72      110.41     95.08 o 
  -6  23   7      390.23      401.79     88.94 o 
  -5  23   7      107.12       76.68    116.55 o 
  -4  23   7        0.66       -9.20    110.41 o 
  -3  23   7      238.44      150.29     92.01 o 
  -2  23   7      434.63      515.27     82.81 o 
  -1  23   7       51.11       12.27     85.88 o 
   0  23   7       66.97       52.14    141.09 o 
   1  23   7        6.03      -42.94     79.74 o 
   2  23   7      179.45      223.90    107.35 o 
   3  23   7      198.16      144.15     76.68 o 
   4  23   7      148.12       79.74     82.81 o 
   5  23   7        6.28      -36.80     98.15 o 
 -10  24   7        4.35      101.21    147.22 o 
  -9  24   7      490.34      438.59    107.35 o 
  -8  24   7       10.93       55.21    101.21 o 
  -7  24   7       49.18       42.94     67.48 o 
  -6  24   7      176.45       39.87     95.08 o 
  -5  24   7       22.15       12.27    138.02 o 
  -4  24   7       20.23       39.87     73.61 o 
  -3  24   7       91.89      171.76     88.94 o 
  -2  24   7        1.28      -61.34     73.61 o 
  -1  24   7       78.04      125.75    116.55 o 
   0  24   7       29.98       61.34     58.27 o 
   1  24   7       34.22       12.27     82.81 o 
   2  24   7       19.94        3.07     58.27 o 
   3  24   7      469.95      386.45     95.08 o 
   4  24   7       21.46       24.54     79.74 o 
  -9  25   7       55.57       27.60    131.88 o 
  -8  25   7        0.01       -9.20     98.15 o 
  -7  25   7      196.12      180.96     92.01 o 
  -6  25   7       20.30      -33.74    113.48 o 
  -5  25   7       14.26       49.07     92.01 o 
  -4  25   7        1.23      104.28    104.28 o 
  -3  25   7        3.53        6.13    101.21 o 
  -2  25   7      103.15       85.88     82.81 o 
  -1  25   7        9.17      -18.40    104.28 o 
   0  25   7        4.88       30.67     61.34 o 
   1  25   7      115.56       85.88    138.02 o 
   2  25   7       70.73       42.94     73.61 o 
   3  25   7      153.57       79.74     82.81 o 
   4  25   7        1.86        3.07    150.29 o 
  -8  26   7      269.11      171.76     88.94 o 
  -7  26   7        8.57       15.34     88.94 o 
  -6  26   7       83.00      110.41    153.35 o 
  -5  26   7        1.90       73.61    147.22 o 
  -4  26   7       13.32      -15.34     79.74 o 
  -3  26   7       13.09      -55.21    110.41 o 
  -2  26   7       95.73       79.74     92.01 o 
  -1  26   7        6.54       52.14     88.94 o 
   0  26   7       87.12       36.80     82.81 o 
   1  26   7        0.02      -36.80     73.61 o 
   2  26   7      119.15      208.56    131.88 o 
   3  26   7       48.23       70.54     82.81 o 
  -8  27   7        2.03       -9.20    107.35 o 
  -7  27   7       74.44      119.62     92.01 o 
  -6  27   7      151.70      141.09     82.81 o 
  -5  27   7        8.16       21.47    110.41 o 
  -4  27   7       95.68      138.02    110.41 o 
  -3  27   7      124.18      193.23    134.95 o 
  -2  27   7       26.03       15.34     67.48 o 
  -1  27   7       15.25       18.40     92.01 o 
   0  27   7      304.16      309.77    119.62 o 
   1  27   7      172.94       76.68    101.21 o 
   2  27   7       13.62       27.60     85.88 o 
  -7  28   7       39.51       -6.13    134.95 o 
  -6  28   7       64.55       52.14     70.54 o 
  -5  28   7       37.93      -12.27    104.28 o 
  -4  28   7      110.38      150.29    104.28 o 
  -3  28   7       27.10      -64.41    122.68 o 
  -2  28   7        1.30       12.27     88.94 o 
  -1  28   7      317.12      318.98     92.01 o 
   0  28   7        1.57      -24.54     88.94 o 
   1  28   7       24.24        0.00    104.28 o 
  -5  29   7        1.89       -3.07    110.41 o 
  -4  29   7        8.63      -46.01     88.94 o 
  -3  29   7        8.33       21.47    107.35 o 
  -2  29   7      206.72      159.49    116.55 o 
  -1  29   7       23.41      -12.27    101.21 o 
 -14   0   8      155.78      254.57     95.08 o 
 -12   0   8      713.78      889.45    104.28 o 
 -10   0   8      432.00      518.33     55.21 o 
  -8   0   8      621.76      720.76     76.68 o 
  -6   0   8      725.69      877.18    128.82 o 
  -4   0   8    10439.94    11268.41    637.95 o 
  -2   0   8     2210.87     2702.09    447.79 o 
   0   0   8     1209.90     1165.49     61.34 o 
   2   0   8     1936.34     1916.92     82.81 o 
   4   0   8     3424.64     3797.03    199.36 o 
   6   0   8      433.81      328.18     79.74 o 
   8   0   8      736.10      545.94    122.68 o 
 -15   1   8       87.03      180.96     95.08 o 
 -14   1   8      124.98      144.15     79.74 o 
 -13   1   8       13.62       33.74     55.21 o 
 -12   1   8       85.03      211.63     52.14 o 
 -11   1   8      573.51      717.69    101.21 o 
 -10   1   8      247.55      263.77     58.27 o 
  -9   1   8      148.63      174.82     64.41 o 
  -8   1   8      706.93      861.85     64.41 o 
  -7   1   8     3540.67     3760.23    119.62 o 
  -6   1   8     1629.97     2012.00    239.23 o 
  -5   1   8      986.58     1150.15     98.15 o 
  -4   1   8      788.64      871.05     58.27 o 
  -3   1   8     4215.84     3689.68    122.68 o 
  -2   1   8      352.74      236.16    104.28 o 
  -1   1   8     2345.74     2410.72    138.02 o 
   0   1   8      144.49      214.69     58.27 o 
   1   1   8     1513.50     1653.15     52.14 o 
   2   1   8      153.16      162.55     76.68 o 
   3   1   8     4458.73     4913.44    328.18 o 
   4   1   8      588.64      420.19     61.34 o 
   5   1   8       71.62      156.42     92.01 o 
   6   1   8        3.53      -52.14     58.27 o 
   7   1   8        5.33       33.74     70.54 o 
   8   1   8        1.21      -33.74     64.41 o 
   9   1   8      169.75      168.69     73.61 o 
 -15   2   8      185.20      159.49     64.41 o 
 -14   2   8      110.24      291.37    193.23 o 
 -13   2   8      249.04      116.55    187.09 o 
 -12   2   8      215.53      251.50    128.82 o 
 -11   2   8     1481.14     1361.78     92.01 o 
 -10   2   8       13.35       12.27     73.61 o 
  -9   2   8       30.32       -3.07     73.61 o 
  -8   2   8       58.63       67.48     52.14 o 
  -7   2   8       82.71      211.63    113.48 o 
  -6   2   8       17.34       58.27     55.21 o 
  -5   2   8     1681.92     1542.74    128.82 o 
  -4   2   8     3579.80     3818.50    110.41 o 
  -3   2   8       94.39       46.01     39.87 o 
  -2   2   8     3200.77     3481.12    116.55 o 
  -1   2   8     5962.39     6566.59    122.68 o 
   0   2   8     1101.89     1248.30     79.74 o 
   1   2   8      853.34      745.30     70.54 o 
   2   2   8     1579.11     1846.38     46.01 o 
   3   2   8       99.64       92.01     42.94 o 
   4   2   8      879.08      757.57     67.48 o 
   5   2   8     2285.98     2128.55    223.90 o 
   6   2   8      371.54      361.91     85.88 o 
   7   2   8        1.26       -6.13     52.14 o 
   8   2   8      231.33      254.57     95.08 o 
   9   2   8      176.63       67.48     88.94 o 
 -15   3   8       22.71      -52.14     67.48 o 
 -14   3   8      380.91      364.98    101.21 o 
 -13   3   8        0.42       52.14     92.01 o 
 -12   3   8       22.51       52.14     73.61 o 
 -11   3   8       60.88       88.94     64.41 o 
 -10   3   8       72.93      180.96     92.01 o 
  -9   3   8       29.80       39.87     46.01 o 
  -8   3   8     2703.08     2131.61     79.74 o 
  -7   3   8      447.23      558.21     98.15 o 
  -6   3   8     5234.39     4818.37    128.82 o 
  -5   3   8      462.02      499.93    141.09 o 
  -4   3   8       84.07      131.88     30.67 o 
  -3   3   8      854.80     1278.97    104.28 o 
  -2   3   8      746.35      680.89     67.48 o 
  -1   3   8      500.27      343.51     64.41 o 
   0   3   8     3471.75     3410.58    116.55 o 
   1   3   8      108.43       58.27     61.34 o 
   2   3   8      349.46      503.00     70.54 o 
   3   3   8      318.58      279.10     85.88 o 
   4   3   8     3211.32     3708.09    343.51 o 
   5   3   8      354.78      168.69    104.28 o 
   6   3   8       11.57       -9.20     73.61 o 
   7   3   8       15.73      -33.74     52.14 o 
   8   3   8        4.56        0.00     46.01 o 
   9   3   8       23.96       61.34     73.61 o 
 -15   4   8      129.31      122.68     85.88 o 
 -14   4   8       28.03       55.21     82.81 o 
 -13   4   8     1344.36     1472.19     70.54 o 
 -12   4   8      294.34      272.97    113.48 o 
 -11   4   8      722.66      825.04     88.94 o 
 -10   4   8     2977.36     3432.05    116.55 o 
  -9   4   8      104.75      211.63     58.27 o 
  -8   4   8      814.52      745.30     64.41 o 
  -7   4   8       29.39       42.94     67.48 o 
  -6   4   8      625.31      496.87    131.88 o 
  -5   4   8     2290.24     2438.32    134.95 o 
  -4   4   8      209.67      223.90     55.21 o 
  -3   4   8      877.63      877.18     64.41 o 
  -2   4   8       47.64      110.41     61.34 o 
  -1   4   8     7289.75     6738.35    122.68 o 
   0   4   8       76.66       98.15     33.74 o 
   1   4   8     1845.47     2076.41     85.88 o 
   2   4   8        4.11       18.40     30.67 o 
   3   4   8        2.43       -6.13     49.07 o 
   4   4   8      237.32      211.63     52.14 o 
   5   4   8     1371.58     1407.78    147.22 o 
   6   4   8       18.49       18.40     58.27 o 
   7   4   8        8.85        0.00     67.48 o 
   8   4   8        1.76      -15.34     67.48 o 
   9   4   8      290.09      236.16     98.15 o 
 -15   5   8        0.95       27.60     58.27 o 
 -14   5   8      193.29      184.02     79.74 o 
 -13   5   8       28.88       55.21     52.14 o 
 -12   5   8        8.70       39.87     76.68 o 
 -11   5   8      132.31      104.28     85.88 o 
 -10   5   8     1748.81     1699.16    266.83 o 
  -9   5   8       60.48      214.69     76.68 o 
  -8   5   8       54.53       46.01     67.48 o 
  -7   5   8     7053.70     7934.51    165.62 o 
  -6   5   8     2887.38     3419.78    147.22 o 
  -5   5   8        1.16       55.21     49.07 o 
  -4   5   8      398.54      637.95     52.14 o 
  -3   5   8       77.03       98.15     61.34 o 
  -2   5   8     2754.74     2275.76    122.68 o 
  -1   5   8     1603.24     1732.89     49.07 o 
   0   5   8     8004.82     8928.24    214.69 o 
   1   5   8     1219.50     1306.57    125.75 o 
   2   5   8      842.80      748.36     58.27 o 
   3   5   8     1765.79     1619.41    187.09 o 
   4   5   8     2237.81     1775.83    122.68 o 
   5   5   8      191.41      147.22     58.27 o 
   6   5   8      273.16      233.10     98.15 o 
   7   5   8      111.47       85.88     46.01 o 
   8   5   8       56.06       27.60     64.41 o 
 -15   6   8        1.58       55.21    220.83 o 
 -14   6   8       52.26       55.21     58.27 o 
 -13   6   8      545.33      555.14     79.74 o 
 -12   6   8     1127.51     1214.56    128.82 o 
 -11   6   8       89.57       64.41     98.15 o 
 -10   6   8     1196.21     1263.63    159.49 o 
  -9   6   8       40.74        6.13     52.14 o 
  -8   6   8      368.80      398.72    110.41 o 
  -7   6   8       98.80      134.95    113.48 o 
  -6   6   8     1499.41     1588.74    113.48 o 
  -5   6   8        5.74       15.34     55.21 o 
  -4   6   8      689.35      693.16     52.14 o 
  -3   6   8       42.35       49.07     52.14 o 
  -2   6   8     8821.36    10090.66    125.75 o 
  -1   6   8    11193.76    12019.84    180.96 o 
   0   6   8     2443.05     2238.96    230.03 o 
   1   6   8     3363.71     3557.80    174.82 o 
   2   6   8     1728.74     1576.47     64.41 o 
   3   6   8      704.58      785.17     67.48 o 
   4   6   8      629.21      690.09     55.21 o 
   5   6   8     1144.64     1174.69     92.01 o 
   6   6   8     1260.25     1254.43    177.89 o 
   7   6   8       24.36       12.27     58.27 o 
   8   6   8       19.33       49.07     67.48 o 
 -15   7   8       11.54       67.48     79.74 o 
 -14   7   8       19.05       55.21     61.34 o 
 -13   7   8      242.69      202.43     67.48 o 
 -12   7   8        7.88       61.34     58.27 o 
 -11   7   8      998.69      920.12     52.14 o 
 -10   7   8        4.68       58.27     64.41 o 
  -9   7   8      118.75      168.69     61.34 o 
  -8   7   8     3113.78     3146.81    153.35 o 
  -7   7   8     6032.39     6069.73    187.09 o 
  -6   7   8      149.91      101.21     64.41 o 
  -5   7   8      725.82      889.45     85.88 o 
  -4   7   8      363.56      291.37     52.14 o 
  -3   7   8     1067.73     1131.75     73.61 o 
  -2   7   8      378.03      368.05    165.62 o 
  -1   7   8     3394.59     3128.41    220.83 o 
   0   7   8     1547.13     1459.92     58.27 o 
   1   7   8     2503.76     2935.18    131.88 o 
   2   7   8        5.95        0.00    110.41 o 
   3   7   8     2636.99     2717.42    355.78 o 
   4   7   8        0.70      -18.40     55.21 o 
   5   7   8      826.10      953.86     88.94 o 
   6   7   8      622.97      573.54    104.28 o 
   7   7   8      213.26      230.03     67.48 o 
   8   7   8        5.85      -49.07     76.68 o 
 -14   8   8      196.37      187.09     67.48 o 
 -13   8   8        0.14       -3.07     64.41 o 
 -12   8   8      703.68      641.02    147.22 o 
 -11   8   8      316.80      404.85     64.41 o 
 -10   8   8        0.29       15.34     73.61 o 
  -9   8   8       10.43      -30.67     42.94 o 
  -8   8   8       87.66      110.41    104.28 o 
  -7   8   8      202.71      177.89     70.54 o 
  -6   8   8      555.59      389.52    110.41 o 
  -5   8   8       94.62       85.88     52.14 o 
  -4   8   8      148.19       88.94     52.14 o 
  -3   8   8        0.08       36.80     52.14 o 
  -2   8   8     7983.21     7483.65    171.76 o 
  -1   8   8      318.47      177.89     76.68 o 
   0   8   8     1665.54     1763.56     55.21 o 
   1   8   8     1514.14     1711.42    110.41 o 
   2   8   8      489.15      720.76     64.41 o 
   3   8   8      164.44      107.35     64.41 o 
   4   8   8       14.76       24.54     46.01 o 
   5   8   8       12.38      -12.27     76.68 o 
   6   8   8     1271.17     1300.44    254.57 o 
   7   8   8       95.03       39.87    116.55 o 
   8   8   8       13.78       21.47     46.01 o 
 -14   9   8      103.93      113.48    119.62 o 
 -13   9   8      126.16       -9.20     61.34 o 
 -11   9   8      629.31      656.35    128.82 o 
 -10   9   8      356.87      334.31     55.21 o 
  -9   9   8        0.88      113.48     55.21 o 
  -8   9   8      722.41      733.03     67.48 o 
  -7   9   8      345.05      285.24     73.61 o 
  -6   9   8     1026.30      843.44     85.88 o 
  -5   9   8     1171.02     1064.27     73.61 o 
  -4   9   8      637.82      757.57     52.14 o 
  -3   9   8     1367.88     1239.10     76.68 o 
  -2   9   8     2378.95     2361.64    141.09 o 
  -1   9   8     1043.00      665.55    371.12 o 
   0   9   8      225.21      214.69     73.61 o 
   1   9   8     1524.81     1647.02     95.08 o 
   2   9   8       75.43       70.54     42.94 o 
   3   9   8     1348.76     1254.43     82.81 o 
   4   9   8     1516.31     1435.39     70.54 o 
   5   9   8       66.19       67.48     61.34 o 
   6   9   8      142.14      116.55     64.41 o 
   7   9   8      224.95      180.96     73.61 o 
   8   9   8        6.85       30.67     73.61 o 
 -14  10   8       40.49       58.27     58.27 o 
 -13  10   8      254.94      174.82     61.34 o 
 -12  10   8       31.62       39.87     61.34 o 
 -11  10   8      665.02      475.40     64.41 o 
 -10  10   8       86.91       70.54     61.34 o 
  -9  10   8      639.25      650.22    141.09 o 
  -8  10   8      201.29      199.36     49.07 o 
  -7  10   8       88.05      125.75     46.01 o 
  -6  10   8        2.36      -24.54     46.01 o 
  -5  10   8     1018.64     1318.84     95.08 o 
  -4  10   8      430.20      380.32     49.07 o 
  -3  10   8      798.80      861.85     58.27 o 
  -2  10   8      912.48     1156.28     70.54 o 
  -1  10   8     1866.07     1352.58     82.81 o 
   0  10   8       38.01       52.14     39.87 o 
   1  10   8       25.11        6.13     52.14 o 
   2  10   8     1879.21     1987.46    134.95 o 
   3  10   8       33.17       49.07     70.54 o 
   4  10   8       55.26       64.41     46.01 o 
   5  10   8      310.19      312.84     55.21 o 
   6  10   8      281.43      251.50    107.35 o 
   7  10   8       40.82        3.07     73.61 o 
   8  10   8       47.74       46.01     76.68 o 
 -14  11   8      301.17      156.42    153.35 o 
 -13  11   8       20.49       42.94     67.48 o 
 -12  11   8        0.29      116.55    107.35 o 
 -11  11   8       12.06      128.82     76.68 o 
 -10  11   8      614.71      591.94     67.48 o 
  -9  11   8       97.53      131.88    101.21 o 
  -8  11   8       57.43       42.94     76.68 o 
  -7  11   8      451.55      322.04     79.74 o 
  -6  11   8     2468.46     2971.99    110.41 o 
  -5  11   8       19.95      -18.40     73.61 o 
  -4  11   8     1025.92      877.18    101.21 o 
  -3  11   8      791.43      705.43     58.27 o 
  -2  11   8      344.05      463.13     55.21 o 
  -1  11   8        2.84      -12.27     61.34 o 
   0  11   8     1384.83     1352.58    104.28 o 
   1  11   8      568.52      674.76     98.15 o 
   2  11   8        0.83       27.60     39.87 o 
   3  11   8      190.23      159.49     64.41 o 
   4  11   8     1511.32     1812.64    184.02 o 
   5  11   8      118.33      168.69     76.68 o 
   6  11   8       56.57       52.14     64.41 o 
   7  11   8       16.56       39.87    101.21 o 
   8  11   8        2.87       -9.20     76.68 o 
 -14  12   8       25.70       82.81    156.42 o 
 -13  12   8      214.59      223.90    138.02 o 
 -12  12   8      365.14      294.44     61.34 o 
 -11  12   8      477.87      435.52     64.41 o 
 -10  12   8       34.19       49.07    113.48 o 
  -9  12   8     1461.96     1361.78    113.48 o 
  -8  12   8        2.48        6.13     36.80 o 
  -7  12   8      316.89      410.99     55.21 o 
  -6  12   8      680.88      536.74     70.54 o 
  -5  12   8     1868.32     1570.34    150.29 o 
  -4  12   8       14.12        9.20     92.01 o 
  -3  12   8     1146.48     1042.80     55.21 o 
  -2  12   8      213.80      460.06    107.35 o 
  -1  12   8      490.69      726.90     82.81 o 
   0  12   8      697.96      864.91     88.94 o 
   1  12   8       94.29       61.34     61.34 o 
   2  12   8      499.81      598.08     67.48 o 
   3  12   8       10.05       55.21     58.27 o 
   4  12   8       28.78       27.60     76.68 o 
   5  12   8      431.68      395.65     79.74 o 
   6  12   8      150.90      239.23    128.82 o 
   7  12   8       22.76       12.27     61.34 o 
 -14  13   8      151.12      260.70    156.42 o 
 -11  13   8      181.61      131.88    110.41 o 
  -9  13   8      138.00       95.08    113.48 o 
  -8  13   8      186.50      128.82     76.68 o 
  -7  13   8     1516.65     1846.38    101.21 o 
  -6  13   8      598.03      352.71     85.88 o 
  -5  13   8      115.96      180.96     73.61 o 
  -4  13   8     1057.42     1548.87    107.35 o 
  -3  13   8       11.43       64.41     85.88 o 
  -2  13   8      698.20      687.02     73.61 o 
  -1  13   8      579.88      493.80     46.01 o 
   0  13   8     3317.90     3352.31    101.21 o 
   1  13   8       20.54        9.20     58.27 o 
   2  13   8        1.07       24.54     70.54 o 
   3  13   8        1.08      -46.01     67.48 o 
   4  13   8      506.59      386.45     98.15 o 
   5  13   8      350.59      364.98     76.68 o 
   6  13   8      109.85      134.95     58.27 o 
   7  13   8       79.39       49.07     61.34 o 
 -10  14   8        9.06        6.13     64.41 o 
  -9  14   8      281.63      266.83     92.01 o 
  -8  14   8      732.90      613.41    113.48 o 
  -7  14   8      361.29      404.85     61.34 o 
  -6  14   8     1671.12     1757.43     98.15 o 
  -5  14   8      524.32      570.47     55.21 o 
  -4  14   8       16.56      -12.27     64.41 o 
  -3  14   8      359.97      230.03    104.28 o 
  -2  14   8      978.66      969.19     79.74 o 
  -1  14   8        4.24        3.07     55.21 o 
   0  14   8       84.84       12.27     85.88 o 
   1  14   8     1419.90     1220.69    116.55 o 
   2  14   8       72.73       73.61     61.34 o 
   3  14   8       10.09       49.07     76.68 o 
   4  14   8        0.25        9.20     85.88 o 
   5  14   8      110.68      -52.14    187.09 o 
   6  14   8      600.27      518.33    211.63 o 
   7  14   8       47.02       55.21     76.68 o 
 -13  15   8      153.82       92.01    147.22 o 
 -10  15   8       56.19       58.27     82.81 o 
  -9  15   8      167.64      171.76     58.27 o 
  -8  15   8      201.08      125.75     92.01 o 
  -7  15   8     3779.76     3775.56    266.83 o 
  -6  15   8      162.75       24.54     85.88 o 
  -5  15   8      141.92      177.89     70.54 o 
  -4  15   8      276.39      214.69     76.68 o 
  -3  15   8      284.33      276.04     76.68 o 
  -2  15   8       91.04      168.69     70.54 o 
  -1  15   8     1066.84     1275.90    119.62 o 
   0  15   8       57.10       58.27     73.61 o 
   1  15   8      589.47      650.22     55.21 o 
   2  15   8       38.39       88.94     58.27 o 
   3  15   8       38.17       64.41     58.27 o 
   4  15   8      154.18      131.88     76.68 o 
   5  15   8      332.00      291.37     76.68 o 
   6  15   8      111.64       21.47    104.28 o 
   7  15   8      260.76      196.29    116.55 o 
 -12  16   8      583.05      797.44    141.09 o 
 -11  16   8      190.25      260.70     70.54 o 
 -10  16   8       29.49      -18.40     85.88 o 
  -9  16   8      509.32      506.07    141.09 o 
  -8  16   8     1983.19     1999.73    153.35 o 
  -7  16   8      351.74      242.30    101.21 o 
  -6  16   8      824.18      812.77    144.15 o 
  -5  16   8       60.05       46.01    128.82 o 
  -4  16   8        2.95       46.01     49.07 o 
  -3  16   8     1713.70     1923.05    104.28 o 
  -2  16   8      125.64      202.43     49.07 o 
  -1  16   8     1587.38     1570.34    113.48 o 
   0  16   8       12.63       30.67     55.21 o 
   1  16   8       82.19       95.08     73.61 o 
   2  16   8      768.60      834.24    153.35 o 
   3  16   8       12.42      -12.27     79.74 o 
   4  16   8       10.22        0.00     49.07 o 
   5  16   8      137.19       64.41     64.41 o 
   6  16   8      184.13      122.68    128.82 o 
   7  16   8       80.45       46.01    110.41 o 
 -12  17   8       78.18      -85.88     85.88 o 
 -11  17   8      190.41      187.09    101.21 o 
 -10  17   8      476.55      484.60     98.15 o 
  -9  17   8      347.37      288.30    113.48 o 
  -8  17   8      474.52      536.74    131.88 o 
  -7  17   8      994.18      938.52    217.76 o 
  -6  17   8     1378.03     1315.77    141.09 o 
  -5  17   8      439.77      368.05     95.08 o 
  -4  17   8     1016.63      809.71     92.01 o 
  -3  17   8     1011.71      972.26     85.88 o 
  -2  17   8        1.53        9.20     42.94 o 
  -1  17   8       72.26       70.54     76.68 o 
   0  17   8      775.81      650.22     88.94 o 
   1  17   8      991.41      883.32    104.28 o 
   2  17   8        1.51        3.07     55.21 o 
   3  17   8      294.51      272.97     76.68 o 
   4  17   8      448.63      303.64     92.01 o 
   5  17   8       85.24       -3.07     55.21 o 
   6  17   8       66.35       61.34     58.27 o 
 -12  18   8        6.99      -30.67     82.81 o 
 -11  18   8      794.22      595.01    138.02 o 
 -10  18   8        8.36       15.34     95.08 o 
  -9  18   8     1140.34     1134.82     88.94 o 
  -8  18   8      620.05      478.46     82.81 o 
  -7  18   8       40.06       27.60     82.81 o 
  -6  18   8        6.21        3.07     67.48 o 
  -5  18   8      488.62      484.60     95.08 o 
  -4  18   8        5.94      -33.74     70.54 o 
  -3  18   8     1345.56     1226.83     95.08 o 
  -2  18   8      180.21      174.82     67.48 o 
  -1  18   8     1010.38     1236.03    107.35 o 
   0  18   8       63.93       36.80     58.27 o 
   1  18   8     1015.51     1015.20     92.01 o 
   2  18   8      728.00      576.61    131.88 o 
   3  18   8       31.08       -6.13     95.08 o 
   4  18   8        2.25        3.07     64.41 o 
   5  18   8      137.47      153.35     58.27 o 
   6  18   8        9.79       36.80    116.55 o 
 -12  19   8        6.32        6.13    119.62 o 
 -11  19   8       26.94      -36.80     82.81 o 
 -10  19   8      545.62      487.66    128.82 o 
  -9  19   8      231.51      199.36    141.09 o 
  -8  19   8      289.27      171.76     64.41 o 
  -7  19   8       50.05       64.41     92.01 o 
  -6  19   8      617.06      570.47     85.88 o 
  -5  19   8      665.44      723.83     98.15 o 
  -4  19   8     1608.27     1831.04    116.55 o 
  -3  19   8      160.23      196.29    101.21 o 
  -2  19   8      205.23      205.49    101.21 o 
  -1  19   8      137.28      184.02     64.41 o 
   0  19   8       58.30      131.88     88.94 o 
   1  19   8       22.84       42.94     76.68 o 
   2  19   8       10.89      -21.47     95.08 o 
   3  19   8       36.18       15.34     70.54 o 
   4  19   8      626.70      374.18     85.88 o 
   5  19   8        6.60       39.87     92.01 o 
   6  19   8       10.54       18.40     82.81 o 
 -12  20   8      318.51      220.83     73.61 o 
 -11  20   8      362.33      248.43    138.02 o 
 -10  20   8       33.81      -61.34    147.22 o 
  -9  20   8      631.81      549.01    128.82 o 
  -8  20   8        0.92       -6.13     70.54 o 
  -7  20   8       54.64       73.61     67.48 o 
  -6  20   8      110.64       79.74     85.88 o 
  -5  20   8      548.24      521.40    196.29 o 
  -4  20   8       24.49       21.47     67.48 o 
  -3  20   8      381.86      441.66    116.55 o 
  -2  20   8       24.46        9.20     98.15 o 
  -1  20   8       13.49      -27.60     70.54 o 
   0  20   8       11.29       55.21     79.74 o 
   1  20   8      235.62      193.23     61.34 o 
   2  20   8      100.71       39.87     61.34 o 
   3  20   8      156.19      116.55     58.27 o 
   4  20   8       84.88       55.21     88.94 o 
   5  20   8       89.91       55.21     61.34 o 
 -11  21   8       12.11      -88.94    128.82 o 
 -10  21   8      287.39      174.82    162.55 o 
  -9  21   8        0.72       -9.20   5394.97 o 
  -8  21   8        5.78       46.01     98.15 o 
  -7  21   8      624.93      552.07    125.75 o 
  -6  21   8       16.74       21.47     61.34 o 
  -5  21   8        0.93       39.87     88.94 o 
  -4  21   8      259.61      279.10     67.48 o 
  -3  21   8      169.66      174.82     61.34 o 
  -2  21   8       16.39      -27.60     79.74 o 
  -1  21   8      345.09      306.71    104.28 o 
   0  21   8        6.66       -3.07     92.01 o 
   1  21   8      124.44      147.22     79.74 o 
   2  21   8        0.76       33.74     67.48 o 
   3  21   8       39.47       -3.07     58.27 o 
   4  21   8       49.64       39.87     49.07 o 
   5  21   8      128.42      119.62     95.08 o 
 -11  22   8        2.40       49.07    107.35 o 
 -10  22   8       70.47       42.94     76.68 o 
  -9  22   8      266.99      242.30     79.74 o 
  -8  22   8      291.32      211.63    107.35 o 
  -7  22   8      173.14      107.35    116.55 o 
  -6  22   8      302.82      266.83    113.48 o 
  -5  22   8       36.00      -49.07     92.01 o 
  -4  22   8        6.34       -3.07     64.41 o 
  -3  22   8       83.52       67.48     73.61 o 
  -2  22   8      362.53      426.32     58.27 o 
  -1  22   8       16.13       12.27     95.08 o 
   0  22   8        1.19       33.74     85.88 o 
   1  22   8      157.46      202.43     52.14 o 
   2  22   8       38.06       36.80     95.08 o 
   3  22   8       53.82       36.80     55.21 o 
   4  22   8        5.80       -6.13     67.48 o 
 -10  23   8       28.36      -27.60     92.01 o 
  -9  23   8       80.36       49.07     82.81 o 
  -8  23   8        1.58      -33.74     79.74 o 
  -7  23   8      156.48      165.62    125.75 o 
  -6  23   8      133.51      263.77     88.94 o 
  -5  23   8      113.28       42.94     95.08 o 
  -4  23   8       83.70       92.01     76.68 o 
  -3  23   8       89.92       76.68     95.08 o 
  -2  23   8       99.72       46.01     79.74 o 
  -1  23   8      197.26      251.50    128.82 o 
   0  23   8      132.91      153.35     76.68 o 
   1  23   8       13.95      -12.27     67.48 o 
   2  23   8        0.22       21.47     70.54 o 
   3  23   8        5.02      -24.54     85.88 o 
   4  23   8       49.09       70.54     73.61 o 
  -9  24   8       14.57       27.60     76.68 o 
  -8  24   8      252.35      601.15    276.04 o 
  -7  24   8      147.35      110.41     95.08 o 
  -6  24   8      399.13      294.44     85.88 o 
  -5  24   8       62.86      104.28     98.15 o 
  -4  24   8       76.46       88.94     82.81 o 
  -3  24   8        0.58       46.01    107.35 o 
  -2  24   8      143.35      101.21     70.54 o 
  -1  24   8      205.70      162.55    150.29 o 
   0  24   8        0.59       27.60     79.74 o 
   1  24   8       19.40       -9.20    110.41 o 
   2  24   8       56.81       46.01     82.81 o 
   3  24   8        0.82        3.07     88.94 o 
  -9  25   8      161.62      205.49     98.15 o 
  -8  25   8       55.22      -15.34     92.01 o 
  -7  25   8       63.86      116.55     76.68 o 
  -6  25   8       63.92       46.01    116.55 o 
  -5  25   8        0.19       -3.07     98.15 o 
  -4  25   8        5.48       36.80     88.94 o 
  -3  25   8      275.00      282.17     98.15 o 
  -2  25   8       85.05       76.68    107.35 o 
  -1  25   8       96.08      -15.34     76.68 o 
   0  25   8      159.19       92.01     88.94 o 
   1  25   8        6.17       82.81     58.27 o 
   2  25   8        1.28       52.14    122.68 o 
  -8  26   8       69.08       52.14     92.01 o 
  -7  26   8        6.34       24.54    116.55 o 
  -6  26   8       11.46       24.54    116.55 o 
  -5  26   8      132.55      180.96     88.94 o 
  -4  26   8       89.03      -36.80     88.94 o 
  -3  26   8       58.90       55.21     95.08 o 
  -2  26   8        1.01       46.01     70.54 o 
  -1  26   8      329.43      361.91    107.35 o 
   0  26   8      130.23      138.02    156.42 o 
   1  26   8       24.30        3.07     92.01 o 
  -7  27   8        0.01       -3.07     70.54 o 
  -6  27   8       15.31       82.81    144.15 o 
  -5  27   8       74.08       58.27     82.81 o 
  -4  27   8      110.96      107.35     88.94 o 
  -3  27   8        1.69       18.40     79.74 o 
  -2  27   8       62.02       46.01    113.48 o 
  -1  27   8        1.16        6.13    107.35 o 
   0  27   8      108.16      107.35     85.88 o 
  -5  28   8      104.56      168.69     70.54 o 
  -4  28   8       53.10       49.07     92.01 o 
  -3  28   8       72.34      107.35    131.88 o 
  -2  28   8      189.04      199.36     76.68 o 
  -1  28   8       38.77       42.94     82.81 o 
 -15   0   9        7.22      104.28    101.21 o 
 -13   0   9     1091.78     1294.30    104.28 o 
 -11   0   9      839.64      846.51     95.08 o 
  -9   0   9      500.23      742.23     49.07 o 
  -7   0   9       44.18       61.34     67.48 o 
  -5   0   9      963.54      910.92     58.27 o 
  -3   0   9       65.29       64.41     70.54 o 
  -1   0   9     4983.10     5643.41    156.42 o 
   1   0   9     1327.93     1926.12    168.69 o 
   3   0   9      161.55      174.82     67.48 o 
   5   0   9     2739.97     2134.68    257.63 o 
   7   0   9      146.20       92.01    104.28 o 
 -15   1   9       15.40      -52.14    119.62 o 
 -14   1   9       25.81       70.54     82.81 o 
 -13   1   9      165.82       82.81     73.61 o 
 -12   1   9      196.41      220.83     82.81 o 
 -11   1   9      170.09      162.55     92.01 o 
 -10   1   9       15.64      -27.60     70.54 o 
  -9   1   9       10.71       15.34     52.14 o 
  -8   1   9      462.51      506.07     67.48 o 
  -7   1   9      380.59      472.33     79.74 o 
  -6   1   9     4293.32     4263.23    205.49 o 
  -5   1   9      204.66      113.48     33.74 o 
  -4   1   9     1073.62     1153.22     92.01 o 
  -3   1   9        5.48       49.07     46.01 o 
  -2   1   9        0.24        3.07     88.94 o 
  -1   1   9      499.79      671.69    272.97 o 
   0   1   9     7438.08     7839.43    101.21 o 
   1   1   9      557.96      536.74     52.14 o 
   2   1   9      555.08      463.13    122.68 o 
   3   1   9     1019.58      791.30    116.55 o 
   4   1   9     1010.18     1156.28    171.76 o 
   5   1   9       14.51        9.20     67.48 o 
   6   1   9      286.75      190.16     92.01 o 
   7   1   9        8.07       15.34     64.41 o 
   8   1   9      217.57      208.56     82.81 o 
 -15   2   9        7.44       64.41     95.08 o 
 -14   2   9       91.57      150.29     67.48 o 
 -13   2   9      709.29      754.50     64.41 o 
 -12   2   9      798.96      803.57     70.54 o 
 -11   2   9       23.54       58.27    122.68 o 
 -10   2   9      203.88      294.44     88.94 o 
  -9   2   9      503.14      404.85     67.48 o 
  -8   2   9      198.45      150.29     70.54 o 
  -7   2   9      116.14       88.94     46.01 o 
  -6   2   9     1495.05     1708.36    147.22 o 
  -5   2   9      459.53      447.79     46.01 o 
  -4   2   9       11.88       33.74     46.01 o 
  -3   2   9      115.08      101.21     58.27 o 
  -2   2   9     1593.60     1555.00     73.61 o 
  -1   2   9     2200.46     2183.75     49.07 o 
   0   2   9       84.27      113.48    254.57 o 
   1   2   9     1147.29      886.38    113.48 o 
   2   2   9     1255.05     1239.10    122.68 o 
   3   2   9       15.53        3.07     46.01 o 
   4   2   9     1406.14     1196.16    223.90 o 
   5   2   9     1544.10     1312.71    199.36 o 
   6   2   9      431.99      371.12     95.08 o 
   7   2   9      191.24      162.55     76.68 o 
   8   2   9       49.77       15.34     73.61 o 
 -15   3   9       87.07      110.41     70.54 o 
 -14   3   9       33.62       15.34     95.08 o 
 -13   3   9      209.62      291.37     73.61 o 
 -12   3   9       34.56       92.01     85.88 o 
 -11   3   9     2158.32     2309.50    134.95 o 
 -10   3   9      713.07      852.65     76.68 o 
  -9   3   9      190.71      190.16    101.21 o 
  -8   3   9        1.18       42.94     58.27 o 
  -7   3   9     2079.78     2315.64    168.69 o 
  -6   3   9      377.93      475.40     70.54 o 
  -5   3   9      165.88      248.43     67.48 o 
  -4   3   9        3.37       42.94     55.21 o 
  -3   3   9      379.40      444.72     79.74 o 
  -2   3   9      308.15      368.05     58.27 o 
  -1   3   9     3281.95     3692.75    150.29 o 
   0   3   9      438.87      573.54     58.27 o 
   1   3   9     1791.36     2027.33     73.61 o 
   2   3   9       46.95      -18.40    110.41 o 
   3   3   9     2158.26     2116.28    184.02 o 
   4   3   9       86.93       36.80     55.21 o 
   5   3   9      109.52      128.82     67.48 o 
   6   3   9       98.18       73.61     85.88 o 
   7   3   9       72.68       73.61     76.68 o 
   8   3   9       74.00       67.48     98.15 o 
 -15   4   9        1.03       36.80     61.34 o 
 -14   4   9      230.34      438.59     95.08 o 
 -13   4   9       12.94       76.68     88.94 o 
 -12   4   9      713.06      720.76     76.68 o 
 -11   4   9      894.53      880.25     70.54 o 
 -10   4   9     1815.96     1821.84     76.68 o 
  -9   4   9      298.47      407.92     79.74 o 
  -8   4   9      277.81      303.64     61.34 o 
  -7   4   9      115.75       76.68     67.48 o 
  -6   4   9     1881.56     1975.19     67.48 o 
  -5   4   9      320.10      380.32    113.48 o 
  -4   4   9      305.43      303.64     61.34 o 
  -3   4   9      108.01       55.21     30.67 o 
  -2   4   9     3830.19     4364.44    239.23 o 
  -1   4   9        6.04       52.14    104.28 o 
   0   4   9     1348.96     1174.69     70.54 o 
   1   4   9      444.95      518.33     92.01 o 
   2   4   9      677.80      861.85     39.87 o 
   3   4   9      360.98      358.85     76.68 o 
   4   4   9      846.30      788.24    144.15 o 
   5   4   9       11.21       30.67     55.21 o 
   6   4   9      372.64      315.91     95.08 o 
   7   4   9       93.66       39.87     58.27 o 
   8   4   9      147.17       92.01     79.74 o 
 -15   5   9      202.60      138.02     55.21 o 
 -14   5   9        0.42      -95.08    107.35 o 
 -13   5   9       10.12        6.13     70.54 o 
 -12   5   9       48.22      107.35     70.54 o 
 -11   5   9     1564.38     1809.57    119.62 o 
 -10   5   9     3851.36     4217.22     79.74 o 
  -9   5   9      169.09      184.02     58.27 o 
  -8   5   9     1011.17     1085.74    119.62 o 
  -7   5   9       86.54       33.74     82.81 o 
  -6   5   9      501.27      558.21     55.21 o 
  -5   5   9       78.75       52.14     70.54 o 
  -4   5   9      633.65      631.82     64.41 o 
  -3   5   9     1502.79     1496.73    125.75 o 
  -2   5   9      257.30       98.15    110.41 o 
  -1   5   9     1868.58     2104.01     52.14 o 
   0   5   9     3280.96     3367.64    156.42 o 
   1   5   9     1152.06     1061.21     58.27 o 
   2   5   9      898.22     1018.27     55.21 o 
   3   5   9      462.71      521.40     85.88 o 
   4   5   9       24.03       24.54     61.34 o 
   5   5   9       23.92       12.27     49.07 o 
   6   5   9        0.89       30.67     58.27 o 
   7   5   9      161.50      184.02     70.54 o 
   8   5   9        1.04      -30.67     55.21 o 
 -15   6   9       14.60      -27.60     49.07 o 
 -14   6   9       47.46      162.55    110.41 o 
 -13   6   9      266.68      306.71    104.28 o 
 -12   6   9      334.18      377.25    101.21 o 
 -11   6   9      407.09      432.46     73.61 o 
 -10   6   9     3311.92     3367.64     52.14 o 
  -9   6   9       28.65       -3.07     61.34 o 
  -8   6   9       87.82      180.96     88.94 o 
  -7   6   9      190.79      168.69     49.07 o 
  -6   6   9     1347.50     1527.40     79.74 o 
  -5   6   9     3194.27     3346.17    236.16 o 
  -4   6   9      125.40      214.69     46.01 o 
  -3   6   9       77.59      134.95     52.14 o 
  -2   6   9     5846.63     5943.98    131.88 o 
  -1   6   9     2764.68     2791.03     79.74 o 
   0   6   9       58.37       92.01     61.34 o 
   1   6   9       25.04        3.07     58.27 o 
   2   6   9      542.10      499.93     61.34 o 
   3   6   9      206.89      214.69     39.87 o 
   4   6   9      747.33      696.22     92.01 o 
   5   6   9      532.28      595.01     64.41 o 
   6   6   9       23.57       21.47     73.61 o 
   7   6   9       11.82       24.54     82.81 o 
 -15   7   9      249.42      236.16    107.35 o 
 -14   7   9      174.53      174.82     58.27 o 
 -13   7   9        0.09      -55.21     61.34 o 
 -12   7   9      161.31      205.49     76.68 o 
 -11   7   9       45.93       73.61     76.68 o 
 -10   7   9     1576.17     1493.66     95.08 o 
  -9   7   9       99.10       15.34     67.48 o 
  -8   7   9     1916.93     2177.62    113.48 o 
  -7   7   9      430.83      374.18     76.68 o 
  -6   7   9     1311.49     1426.19    131.88 o 
  -5   7   9       33.44       55.21     67.48 o 
  -4   7   9      235.60      174.82     49.07 o 
  -3   7   9       14.45       24.54     64.41 o 
  -2   7   9      876.30      926.25    107.35 o 
  -1   7   9       25.13      107.35     49.07 o 
   0   7   9     5985.45     6548.19    180.96 o 
   1   7   9        0.81       -3.07     55.21 o 
   2   7   9      128.93       12.27     70.54 o 
   3   7   9      136.97      144.15     76.68 o 
   4   7   9      773.56      720.76    125.75 o 
   5   7   9      103.02      107.35     58.27 o 
   6   7   9      201.79      144.15     76.68 o 
   7   7   9       98.52       21.47     52.14 o 
 -13   8   9      472.18      297.51     79.74 o 
 -12   8   9       18.53       52.14     67.48 o 
 -11   8   9       27.19       12.27     76.68 o 
 -10   8   9      717.29      631.82    110.41 o 
  -9   8   9       63.98      159.49     61.34 o 
  -8   8   9        9.35       42.94     79.74 o 
  -7   8   9      550.28      475.40    122.68 o 
  -6   8   9      143.18      184.02     76.68 o 
  -5   8   9     4849.89     3898.24    364.98 o 
  -4   8   9      124.42       46.01     46.01 o 
  -3   8   9     1558.70     1665.42     92.01 o 
  -2   8   9      381.11      530.60    104.28 o 
  -1   8   9      961.14     1263.63     70.54 o 
   0   8   9        0.33       -3.07    202.43 o 
   1   8   9      422.21      487.66     73.61 o 
   2   8   9      765.45      800.50     61.34 o 
   3   8   9        5.08        0.00     58.27 o 
   4   8   9       63.64       36.80     85.88 o 
   5   8   9      676.07      717.69     82.81 o 
   6   8   9        3.74       30.67     46.01 o 
   7   8   9       52.10       64.41     64.41 o 
 -14   9   9      318.42      276.04    113.48 o 
 -13   9   9       14.73      -61.34    107.35 o 
 -12   9   9      465.59      315.91    113.48 o 
 -11   9   9       96.27       82.81     88.94 o 
 -10   9   9       24.91      -18.40    125.75 o 
  -9   9   9       37.19      107.35     67.48 o 
  -8   9   9       78.24       82.81     55.21 o 
  -7   9   9     2660.39     2518.06    217.76 o 
  -6   9   9      890.51      877.18    101.21 o 
  -5   9   9      148.99      214.69     82.81 o 
  -4   9   9       36.54       55.21     46.01 o 
  -3   9   9      585.31      475.40     67.48 o 
  -2   9   9        0.19       24.54     70.54 o 
  -1   9   9     1341.15     1374.05     67.48 o 
   0   9   9     2435.99     2622.34     88.94 o 
   1   9   9      318.10      245.37     42.94 o 
   2   9   9      316.39      398.72     82.81 o 
   3   9   9       88.49        3.07     46.01 o 
   4   9   9      433.53      567.41     67.48 o 
   5   9   9       14.19       55.21     98.15 o 
   6   9   9      451.01      441.66     73.61 o 
   7   9   9       21.23       36.80     49.07 o 
 -14  10   9        1.92       12.27     61.34 o 
 -13  10   9      125.41      141.09     82.81 o 
 -12  10   9      652.53      702.36     76.68 o 
 -11  10   9       22.81       21.47     85.88 o 
 -10  10   9        1.69      -21.47     64.41 o 
  -9  10   9       79.27       67.48     39.87 o 
  -8  10   9       24.37       24.54     61.34 o 
  -7  10   9        0.50       33.74     67.48 o 
  -6  10   9     1821.85     1739.03    144.15 o 
  -5  10   9      784.75      877.18     73.61 o 
  -4  10   9       21.16      -39.87     67.48 o 
  -3  10   9       29.46       -3.07     82.81 o 
  -2  10   9     1714.67     1732.89     61.34 o 
  -1  10   9      192.07      165.62     55.21 o 
   0  10   9      342.15      410.99     58.27 o 
   1  10   9     1293.66     1269.77     82.81 o 
   2  10   9        2.15      -24.54     70.54 o 
   3  10   9      169.92      177.89     67.48 o 
   4  10   9      120.99      159.49     79.74 o 
   5  10   9      634.98      610.35    190.16 o 
   6  10   9       94.52      134.95     82.81 o 
   7  10   9      327.16      208.56    141.09 o 
 -14  11   9       53.44       88.94    110.41 o 
 -13  11   9        5.17       30.67     82.81 o 
 -12  11   9      163.54      190.16     95.08 o 
 -11  11   9      155.62      190.16     76.68 o 
 -10  11   9      132.79      184.02     76.68 o 
  -9  11   9      196.39      248.43     95.08 o 
  -8  11   9       53.48       64.41     33.74 o 
  -7  11   9     2338.71     2656.08     85.88 o 
  -6  11   9       39.09       49.07     92.01 o 
  -5  11   9      701.18      683.96     85.88 o 
  -4  11   9       27.63       -9.20     64.41 o 
  -3  11   9        4.46       15.34     55.21 o 
  -2  11   9     1644.96     1889.31    101.21 o 
  -1  11   9      694.34      475.40    294.44 o 
   0  11   9       11.42       27.60     85.88 o 
   1  11   9      822.21      880.25     64.41 o 
   2  11   9      602.91      628.75     49.07 o 
   3  11   9      816.53      705.43     95.08 o 
   4  11   9       47.26      119.62     67.48 o 
   5  11   9        6.06       21.47     67.48 o 
   6  11   9      453.07      441.66    180.96 o 
   7  11   9        7.33        6.13     70.54 o 
 -14  12   9        0.41     -147.22    147.22 o 
 -13  12   9       14.85       58.27     58.27 o 
 -12  12   9      640.02      478.46     79.74 o 
 -11  12   9       73.17       92.01     67.48 o 
 -10  12   9        3.66      -24.54     55.21 o 
  -9  12   9      334.34      162.55     85.88 o 
  -8  12   9      280.93      168.69    110.41 o 
  -7  12   9      664.45      647.15     82.81 o 
  -6  12   9     3812.79     4027.06    245.37 o 
  -5  12   9      294.93      346.58     67.48 o 
  -4  12   9      295.41      423.26     88.94 o 
  -3  12   9     2356.03     2238.96    144.15 o 
  -2  12   9     1911.40     1720.63     88.94 o 
  -1  12   9       34.28       82.81     61.34 o 
   0  12   9      493.46      530.60     55.21 o 
   1  12   9      551.33      619.55    162.55 o 
   2  12   9      693.80      475.40    128.82 o 
   3  12   9       69.48       42.94     67.48 o 
   4  12   9      231.18      291.37    116.55 o 
   5  12   9       46.71       33.74     92.01 o 
   6  12   9       87.37       18.40    113.48 o 
   7  12   9      168.50      128.82    168.69 o 
 -11  13   9      190.55      180.96    113.48 o 
  -9  13   9      889.75     1012.13     79.74 o 
  -8  13   9     1262.10     1334.17    134.95 o 
  -7  13   9      703.77      760.63     67.48 o 
  -6  13   9      707.45      680.89    101.21 o 
  -5  13   9      420.75      453.93    104.28 o 
  -4  13   9       37.67       30.67     46.01 o 
  -3  13   9     1824.78     1892.38    110.41 o 
  -2  13   9     2219.79     2502.73    116.55 o 
  -1  13   9      398.74      493.80     73.61 o 
   0  13   9      261.14      236.16     82.81 o 
   1  13   9      491.07      398.72     64.41 o 
   2  13   9       50.35       -9.20     61.34 o 
   3  13   9      605.57      582.74     98.15 o 
   4  13   9       57.57      -64.41     92.01 o 
   5  13   9        0.10      -30.67     58.27 o 
   6  13   9      116.54      174.82    113.48 o 
 -11  14   9      308.01      187.09    116.55 o 
 -10  14   9        1.61      -98.15     98.15 o 
  -9  14   9      577.66      634.88     76.68 o 
  -8  14   9       63.97       76.68     98.15 o 
  -7  14   9      229.41      180.96    119.62 o 
  -6  14   9       27.46       -3.07     52.14 o 
  -5  14   9     1055.42     1140.95    113.48 o 
  -4  14   9      149.93      144.15     73.61 o 
  -3  14   9     3054.69     3260.29     76.68 o 
  -2  14   9      201.19      266.83     52.14 o 
  -1  14   9      136.21      202.43     73.61 o 
   0  14   9       19.14       61.34     67.48 o 
   1  14   9       20.26       18.40     61.34 o 
   2  14   9      502.15      371.12    113.48 o 
   3  14   9      137.32       82.81     61.34 o 
   4  14   9       62.84       52.14    104.28 o 
   5  14   9      392.70      300.57    141.09 o 
   6  14   9        1.20      -46.01     70.54 o 
 -13  15   9       34.76       98.15    144.15 o 
 -11  15   9        2.39       -6.13    138.02 o 
 -10  15   9      758.96      641.02     55.21 o 
  -9  15   9      511.73      377.25     98.15 o 
  -8  15   9     2501.10     2153.08    211.63 o 
  -7  15   9       10.83      -27.60    125.75 o 
  -6  15   9       57.36       30.67     85.88 o 
  -5  15   9     1711.26     1662.35    119.62 o 
  -4  15   9     1295.10     1462.99    101.21 o 
  -3  15   9      128.54       24.54    134.95 o 
  -2  15   9      134.90       92.01     61.34 o 
  -1  15   9      211.72      217.76     67.48 o 
   0  15   9      502.92      493.80     73.61 o 
   1  15   9      201.90      202.43     58.27 o 
   2  15   9      177.91      190.16     52.14 o 
   3  15   9      210.95      242.30     55.21 o 
   4  15   9      150.95      150.29     73.61 o 
   5  15   9       96.90       64.41     82.81 o 
   6  15   9        1.50       -6.13    122.68 o 
 -12  16   9      441.26      496.87    113.48 o 
 -11  16   9      266.29      202.43    101.21 o 
 -10  16   9       62.32       64.41    134.95 o 
  -9  16   9      436.20      364.98     49.07 o 
  -8  16   9       60.14       30.67     79.74 o 
  -7  16   9      150.72      343.51     92.01 o 
  -6  16   9     1561.48     1478.33    147.22 o 
  -5  16   9      512.84      432.46     67.48 o 
  -4  16   9      170.22      128.82     49.07 o 
  -3  16   9     1188.04     1251.36     85.88 o 
  -2  16   9      292.15      463.13     79.74 o 
  -1  16   9      528.07      386.45     58.27 o 
   0  16   9       39.52       70.54     46.01 o 
   1  16   9      196.50       64.41     88.94 o 
   2  16   9       18.84       -3.07     55.21 o 
   3  16   9       82.84      116.55     98.15 o 
   4  16   9       19.82       33.74    104.28 o 
   5  16   9       95.68      162.55    208.56 o 
   6  16   9       66.25        3.07    214.69 o 
 -12  17   9        1.37       -3.07    138.02 o 
 -11  17   9       88.00      113.48     61.34 o 
 -10  17   9      472.21      352.71     70.54 o 
  -9  17   9      406.35      294.44     82.81 o 
  -8  17   9     1045.48      889.45    162.55 o 
  -7  17   9     1565.87     1364.85    138.02 o 
  -6  17   9      103.90       33.74    116.55 o 
  -5  17   9       10.48       64.41    156.42 o 
  -4  17   9     2950.43     2748.09    303.64 o 
  -3  17   9      264.38      125.75     58.27 o 
  -2  17   9        2.16       18.40     67.48 o 
  -1  17   9      964.40     1012.13     67.48 o 
   0  17   9      850.79     1107.21    101.21 o 
   1  17   9       45.53       18.40     64.41 o 
   2  17   9      492.44      487.66    104.28 o 
   3  17   9       24.86       95.08     76.68 o 
   4  17   9        0.88       -6.13     73.61 o 
   5  17   9       45.44      -39.87     64.41 o 
 -12  18   9      658.81      601.15    125.75 o 
 -11  18   9        1.13       30.67    104.28 o 
 -10  18   9        5.93        6.13     61.34 o 
  -9  18   9      139.58       98.15    107.35 o 
  -8  18   9      199.44      122.68     73.61 o 
  -7  18   9        2.92       -6.13     58.27 o 
  -6  18   9     1183.16     1242.16    119.62 o 
  -5  18   9       88.26       52.14     73.61 o 
  -4  18   9      306.61      322.04     49.07 o 
  -3  18   9      385.47      340.44     85.88 o 
  -2  18   9     1842.26     1990.53     92.01 o 
  -1  18   9       83.66      144.15     55.21 o 
   0  18   9       54.94       42.94    101.21 o 
   1  18   9      292.01      309.77     79.74 o 
   2  18   9       24.98       21.47     55.21 o 
   3  18   9       40.70       12.27     61.34 o 
   4  18   9      119.69      156.42     73.61 o 
   5  18   9        0.87      -27.60     58.27 o 
 -12  19   9       26.56      -82.81    125.75 o 
 -11  19   9      116.24      110.41    144.15 o 
 -10  19   9       56.29       18.40     95.08 o 
  -9  19   9      110.89       95.08     88.94 o 
  -8  19   9        3.40      -52.14     98.15 o 
  -7  19   9     1605.67     1462.99    131.88 o 
  -6  19   9      365.96      358.85    107.35 o 
  -5  19   9     1075.57     1183.89    125.75 o 
  -4  19   9      349.38      334.31     73.61 o 
  -3  19   9       32.42      122.68     73.61 o 
  -2  19   9        2.68      -33.74     79.74 o 
  -1  19   9      241.71      325.11     79.74 o 
   0  19   9       49.09       -6.13     64.41 o 
   1  19   9       18.59       -3.07     85.88 o 
   2  19   9      154.54       67.48     76.68 o 
   3  19   9       96.02       76.68     52.14 o 
   4  19   9       14.63       24.54     42.94 o 
 -11  20   9      195.65      214.69    119.62 o 
 -10  20   9      177.15      138.02    113.48 o 
  -9  20   9        4.65       -9.20     82.81 o 
  -8  20   9      277.30      294.44     95.08 o 
  -7  20   9      126.81       61.34     92.01 o 
  -6  20   9     1548.63     1505.93    156.42 o 
  -5  20   9       43.13       33.74     85.88 o 
  -4  20   9        0.72      -12.27     73.61 o 
  -3  20   9       25.02      -64.41    101.21 o 
  -2  20   9      370.38      325.11    134.95 o 
  -1  20   9       68.00       55.21     76.68 o 
   0  20   9       31.63       58.27     73.61 o 
   1  20   9       56.27      110.41     55.21 o 
   2  20   9      113.01       98.15     73.61 o 
   3  20   9        5.09        6.13    199.36 o 
   4  20   9       34.22       46.01     88.94 o 
 -11  21   9      105.27      171.76    138.02 o 
 -10  21   9        4.78      -36.80     95.08 o 
  -9  21   9        1.70       24.54    107.35 o 
  -8  21   9      500.54      625.68     73.61 o 
  -7  21   9      231.28      233.10     55.21 o 
  -6  21   9        6.21        9.20     58.27 o 
  -5  21   9      469.14      444.72    125.75 o 
  -4  21   9      365.93      358.85     64.41 o 
  -3  21   9       48.52       33.74     61.34 o 
  -2  21   9      339.08      435.52     55.21 o 
  -1  21   9      119.60       88.94     55.21 o 
   0  21   9      103.78       76.68    110.41 o 
   1  21   9       16.42       36.80    122.68 o 
   2  21   9        0.33       27.60     92.01 o 
   3  21   9        6.69        9.20     82.81 o 
   4  21   9        1.83       64.41     76.68 o 
 -10  22   9      457.39      371.12    101.21 o 
  -9  22   9      143.97      119.62    104.28 o 
  -8  22   9       53.12       82.81    116.55 o 
  -7  22   9      192.43      141.09     92.01 o 
  -6  22   9      354.45      322.04    116.55 o 
  -5  22   9      320.98      300.57    147.22 o 
  -4  22   9        8.19       33.74    113.48 o 
  -3  22   9      865.26      999.86     85.88 o 
  -2  22   9        1.35      -12.27     82.81 o 
  -1  22   9       45.80       24.54     88.94 o 
   0  22   9      210.49      257.63     98.15 o 
   1  22   9       63.24       18.40     73.61 o 
   2  22   9       97.45       88.94     70.54 o 
   3  22   9       10.00       -3.07     88.94 o 
 -10  23   9      101.39       58.27     95.08 o 
  -9  23   9        1.88        6.13     85.88 o 
  -8  23   9      505.15      447.79    113.48 o 
  -7  23   9        0.46       21.47    165.62 o 
  -6  23   9        0.59      -76.68    107.35 o 
  -5  23   9       18.07      -39.87    128.82 o 
  -4  23   9      895.38     1039.74    110.41 o 
  -3  23   9       42.37       21.47     82.81 o 
  -2  23   9      298.95      371.12    113.48 o 
  -1  23   9        1.06       12.27     76.68 o 
   0  23   9       67.11       27.60     73.61 o 
   1  23   9       23.86       15.34     95.08 o 
   2  23   9       47.89       36.80    122.68 o 
  -9  24   9      478.00      364.98    141.09 o 
  -8  24   9        5.32       21.47     82.81 o 
  -7  24   9       51.37      134.95    113.48 o 
  -6  24   9       22.37       27.60     85.88 o 
  -5  24   9      231.08      214.69    116.55 o 
  -4  24   9        3.28       -9.20     79.74 o 
  -3  24   9      857.82      999.86    125.75 o 
  -2  24   9       98.05      107.35     82.81 o 
  -1  24   9       14.92       61.34    116.55 o 
   0  24   9       33.79       52.14     64.41 o 
   1  24   9      132.92      104.28     73.61 o 
   2  24   9        7.00       18.40    131.88 o 
  -8  25   9       26.50       58.27    141.09 o 
  -7  25   9       29.60      -85.88    107.35 o 
  -6  25   9       41.42       21.47     85.88 o 
  -5  25   9        0.28       36.80    113.48 o 
  -4  25   9     1091.80     1039.74    156.42 o 
  -3  25   9       44.32       58.27     95.08 o 
  -2  25   9      121.51      141.09    141.09 o 
  -1  25   9      182.60      159.49     92.01 o 
   0  25   9       10.51       -9.20    101.21 o 
   1  25   9        2.17       15.34     79.74 o 
  -7  26   9        8.78      -30.67     79.74 o 
  -6  26   9      181.00      104.28     88.94 o 
  -5  26   9       43.50       -6.13    190.16 o 
  -4  26   9        1.11      -36.80    122.68 o 
  -3  26   9      263.55      282.17    116.55 o 
  -2  26   9      224.50      171.76     79.74 o 
  -1  26   9      198.53      110.41     85.88 o 
   0  26   9      124.75      147.22    104.28 o 
  -5  27   9       49.11       58.27    119.62 o 
  -4  27   9      205.64      174.82     95.08 o 
  -3  27   9       77.59       98.15    101.21 o 
  -2  27   9       20.75      -73.61     95.08 o 
 -12   0  10       42.14       85.88    101.21 o 
 -10   0  10     2243.31     2680.62    177.89 o 
  -8   0  10     1320.61     1558.07     92.01 o 
  -6   0  10     1752.07     1653.15     98.15 o 
  -4   0  10       52.00       55.21    104.28 o 
  -2   0  10     1099.83     1389.38     73.61 o 
   0   0  10        8.98      101.21     85.88 o 
   2   0  10       26.57       98.15    180.96 o 
   4   0  10     2105.62     2324.84    147.22 o 
   6   0  10        0.51      -36.80     61.34 o 
 -15   1  10      126.07      184.02     73.61 o 
 -14   1  10       27.57      113.48     79.74 o 
 -13   1  10      697.40      904.79    128.82 o 
 -12   1  10      186.71      260.70     98.15 o 
 -11   1  10      498.70      542.87     70.54 o 
 -10   1  10        0.03       21.47     67.48 o 
  -9   1  10      274.56      294.44     82.81 o 
  -8   1  10       56.83       82.81     58.27 o 
  -7   1  10      365.35      395.65     49.07 o 
  -6   1  10      226.38      312.84     55.21 o 
  -5   1  10      280.73      291.37     61.34 o 
  -4   1  10        7.93        9.20     49.07 o 
  -3   1  10       99.00      187.09     55.21 o 
  -2   1  10       12.54      -30.67     67.48 o 
  -1   1  10     4049.21     4158.95    122.68 o 
   0   1  10     2088.59     2334.04     76.68 o 
   1   1  10     1242.90     1300.44     79.74 o 
   2   1  10       47.34       49.07     46.01 o 
   3   1  10      474.22      414.05     52.14 o 
   4   1  10        0.33      -18.40     52.14 o 
   5   1  10      513.84      481.53    156.42 o 
   6   1  10       74.71       64.41     82.81 o 
   7   1  10       17.53      -67.48     67.48 o 
 -15   2  10        8.97       21.47     73.61 o 
 -14   2  10      378.20      392.58     55.21 o 
 -13   2  10      783.37      972.26     76.68 o 
 -12   2  10        1.86      -12.27     67.48 o 
 -11   2  10        1.56      -42.94     88.94 o 
 -10   2  10      865.02      938.52    125.75 o 
  -9   2  10      439.94      429.39     82.81 o 
  -8   2  10      643.60      555.14     73.61 o 
  -7   2  10     1679.52     2085.61    116.55 o 
  -6   2  10      995.95      996.80     52.14 o 
  -5   2  10       58.10      119.62     64.41 o 
  -4   2  10       48.84      125.75     85.88 o 
  -3   2  10       40.56       49.07     52.14 o 
  -2   2  10      207.27      125.75     61.34 o 
  -1   2  10      271.50      156.42    131.88 o 
   0   2  10      213.68      138.02    113.48 o 
   1   2  10       40.17       79.74     52.14 o 
   2   2  10       26.83       27.60     64.41 o 
   3   2  10      228.02      147.22     79.74 o 
   4   2  10     1508.43     1401.65    208.56 o 
   5   2  10      565.66      493.80    144.15 o 
   6   2  10        3.58       12.27     58.27 o 
   7   2  10       88.18      141.09     67.48 o 
 -15   3  10      113.52       85.88     85.88 o 
 -14   3  10       24.45      -73.61    104.28 o 
 -13   3  10      164.93      153.35     82.81 o 
 -12   3  10     1003.42     1288.17     70.54 o 
 -11   3  10      339.04      325.11     67.48 o 
 -10   3  10       48.60      138.02     79.74 o 
  -9   3  10      515.58      628.75     79.74 o 
  -8   3  10       16.40        3.07     88.94 o 
  -7   3  10       53.26       27.60     55.21 o 
  -6   3  10      174.16      119.62     64.41 o 
  -5   3  10        4.65       42.94     76.68 o 
  -4   3  10       44.96      107.35     64.41 o 
  -3   3  10      592.22      613.41     70.54 o 
  -2   3  10      424.38      429.39     95.08 o 
  -1   3  10       10.45      -27.60     46.01 o 
   0   3  10     3798.58     3603.81    153.35 o 
   1   3  10      371.28      285.24     88.94 o 
   2   3  10       33.35      -27.60     82.81 o 
   3   3  10      142.07      223.90     82.81 o 
   4   3  10      187.28      162.55     61.34 o 
   5   3  10      237.55      125.75     61.34 o 
   6   3  10      786.63      702.36    144.15 o 
   7   3  10        1.12       15.34     76.68 o 
 -15   4  10       18.29        9.20    116.55 o 
 -14   4  10       61.40       73.61    110.41 o 
 -13   4  10     1497.60     1625.55     64.41 o 
 -12   4  10      321.81      383.38     73.61 o 
 -10   4  10       18.21      -64.41     76.68 o 
  -9   4  10       16.47       76.68     79.74 o 
  -8   4  10      255.85      358.85    101.21 o 
  -7   4  10     2364.12     2361.64    174.82 o 
  -6   4  10      284.99      230.03     42.94 o 
  -5   4  10     1018.38     1101.08     98.15 o 
  -4   4  10       48.93       73.61    104.28 o 
  -3   4  10       31.03       18.40     70.54 o 
  -2   4  10        0.34       24.54     58.27 o 
  -1   4  10      520.79      644.08     55.21 o 
   0   4  10      377.58      453.93     79.74 o 
   1   4  10      605.67      453.93     82.81 o 
   2   4  10      781.86      975.33     49.07 o 
   3   4  10      314.73      374.18     98.15 o 
   4   4  10      151.95      131.88     70.54 o 
   5   4  10      913.81      815.84    196.29 o 
   6   4  10        5.26       -6.13     49.07 o 
   7   4  10      188.86      131.88     85.88 o 
 -15   5  10       46.48        3.07     92.01 o 
 -14   5  10      110.83       30.67    113.48 o 
 -13   5  10       23.59       61.34     85.88 o 
 -12   5  10     1274.10     1481.39     92.01 o 
 -11   5  10      140.25       79.74    113.48 o 
 -10   5  10       27.18        6.13     42.94 o 
  -9   5  10      126.56      184.02     67.48 o 
  -8   5  10      724.36      953.86    113.48 o 
  -7   5  10       80.58       24.54     61.34 o 
  -6   5  10        1.58       -6.13     76.68 o 
  -5   5  10       12.13       42.94     70.54 o 
  -4   5  10        7.59      -18.40     36.80 o 
  -3   5  10      536.10      561.27     52.14 o 
  -2   5  10       72.52      141.09     73.61 o 
  -1   5  10     2190.31     2450.59     58.27 o 
   0   5  10       13.60       58.27     58.27 o 
   1   5  10       32.01       58.27     64.41 o 
   2   5  10        9.07       58.27     67.48 o 
   3   5  10       71.13       88.94     76.68 o 
   4   5  10      180.08      184.02     46.01 o 
   5   5  10        3.13        6.13     85.88 o 
   6   5  10      845.28      677.82    134.95 o 
   7   5  10       10.76        9.20    110.41 o 
 -14   6  10       45.01       79.74     88.94 o 
 -13   6  10     1183.83      984.53     95.08 o 
 -12   6  10      139.41      134.95     58.27 o 
 -11   6  10      279.60      205.49     58.27 o 
 -10   6  10       22.84       -3.07     85.88 o 
  -9   6  10      140.07       95.08     88.94 o 
  -8   6  10       43.79      144.15     64.41 o 
  -7   6  10      973.23      978.39    165.62 o 
  -6   6  10     1449.89     1573.41    101.21 o 
  -5   6  10      953.63     1002.93     67.48 o 
  -4   6  10       67.50       49.07     42.94 o 
  -3   6  10        3.39       24.54     46.01 o 
  -2   6  10      335.16      374.18     82.81 o 
  -1   6  10      100.63      119.62     42.94 o 
   0   6  10       13.46       55.21     39.87 o 
   1   6  10      253.28      248.43     49.07 o 
   2   6  10      363.96      334.31     88.94 o 
   3   6  10       60.49       88.94     76.68 o 
   4   6  10      523.80      552.07    104.28 o 
   5   6  10      746.17      797.44    141.09 o 
   6   6  10       48.24       52.14     85.88 o 
 -14   7  10      274.77      233.10     67.48 o 
 -13   7  10        5.56      -67.48    125.75 o 
 -12   7  10      189.42       85.88    128.82 o 
 -11   7  10      821.33      950.79     70.54 o 
 -10   7  10      112.62      165.62     58.27 o 
  -9   7  10      717.48      582.74    125.75 o 
  -8   7  10       70.39      113.48     88.94 o 
  -7   7  10     1138.32     1269.77    131.88 o 
  -6   7  10       13.35      -12.27     85.88 o 
  -5   7  10      334.78      386.45     58.27 o 
  -4   7  10       71.41       52.14     52.14 o 
  -3   7  10       74.55       82.81     52.14 o 
  -2   7  10      485.68      503.00     73.61 o 
  -1   7  10     2331.93     2515.00     58.27 o 
   0   7  10      792.54      782.10     67.48 o 
   1   7  10       15.08       24.54     67.48 o 
   2   7  10       47.72       58.27     58.27 o 
   3   7  10      551.08      567.41    101.21 o 
   4   7  10      150.08      101.21     64.41 o 
   5   7  10      157.25       58.27     76.68 o 
   6   7  10      170.22      107.35    150.29 o 
 -14   8  10      270.86      257.63     73.61 o 
 -13   8  10      177.09      104.28     79.74 o 
 -12   8  10        2.81       18.40     64.41 o 
 -11   8  10      248.81      334.31    107.35 o 
 -10   8  10      182.75      199.36     76.68 o 
  -9   8  10      126.89      144.15     52.14 o 
  -8   8  10      497.47      518.33    101.21 o 
  -7   8  10      255.29      239.23     70.54 o 
  -6   8  10     2333.73     2199.09    171.76 o 
  -5   8  10       98.12       64.41     49.07 o 
  -4   8  10       75.02       92.01     52.14 o 
  -3   8  10       94.04       67.48     76.68 o 
  -2   8  10     2463.91     2217.49     70.54 o 
  -1   8  10      488.60      499.93     79.74 o 
   0   8  10      519.11      604.21     79.74 o 
   1   8  10       23.06       95.08     58.27 o 
   2   8  10      134.15      162.55     70.54 o 
   3   8  10      667.06      766.77    107.35 o 
   4   8  10     1063.55     1116.41    122.68 o 
   5   8  10       54.84       64.41     88.94 o 
   6   8  10       24.10        9.20     88.94 o 
 -14   9  10       22.81       12.27    131.88 o 
 -13   9  10       99.37      122.68     88.94 o 
 -12   9  10      311.05      196.29    101.21 o 
 -11   9  10      348.49      334.31     79.74 o 
 -10   9  10      367.66      272.97     79.74 o 
  -9   9  10      987.92     1067.34    180.96 o 
  -8   9  10      991.46      782.10    128.82 o 
  -7   9  10      844.03      742.23    113.48 o 
  -6   9  10       95.48      119.62     64.41 o 
  -5   9  10      380.68      374.18     88.94 o 
  -4   9  10       90.96      113.48     85.88 o 
  -3   9  10      143.66      122.68     67.48 o 
  -2   9  10     1901.10     1990.53    125.75 o 
  -1   9  10      784.68      779.04     88.94 o 
   0   9  10      220.56      306.71     58.27 o 
   1   9  10        8.33       27.60     61.34 o 
   2   9  10       82.75      113.48     70.54 o 
   3   9  10     1131.98     1162.42     73.61 o 
   4   9  10      474.59      527.54     79.74 o 
   5   9  10      187.89      165.62     64.41 o 
   6   9  10        2.23       76.68    104.28 o 
 -14  10  10      212.67      220.83     79.74 o 
 -13  10  10       25.12       33.74    107.35 o 
 -12  10  10       72.62       12.27     70.54 o 
 -11  10  10       45.46       39.87    116.55 o 
 -10  10  10      590.52      518.33     61.34 o 
  -9  10  10      102.88       95.08     64.41 o 
  -8  10  10        0.26      -12.27     88.94 o 
  -7  10  10     2855.09     2533.40    282.17 o 
  -6  10  10      361.68      493.80     92.01 o 
  -5  10  10     1142.52      815.84    113.48 o 
  -4  10  10      459.67      318.98    113.48 o 
  -3  10  10     1192.82     1343.38     76.68 o 
  -2  10  10      692.45      775.97     61.34 o 
  -1  10  10      688.32      573.54     67.48 o 
   0  10  10        1.80      -42.94     76.68 o 
   1  10  10      267.16      291.37     76.68 o 
   2  10  10      506.00      512.20     70.54 o 
   3  10  10     1042.18     1226.83     88.94 o 
   4  10  10      373.78      398.72     70.54 o 
   5  10  10      206.14      288.30     70.54 o 
   6  10  10       35.55      -27.60     73.61 o 
 -14  11  10       41.07        6.13     82.81 o 
 -13  11  10        7.82      -49.07    116.55 o 
 -12  11  10     1065.04     1150.15    220.83 o 
 -11  11  10        2.70       46.01     55.21 o 
 -10  11  10      188.69      297.51     67.48 o 
  -9  11  10      710.15      729.96    113.48 o 
  -8  11  10     1911.15     1803.44    174.82 o 
  -7  11  10       59.95      125.75    128.82 o 
  -6  11  10        4.41        0.00    113.48 o 
  -5  11  10        0.58      -12.27     61.34 o 
  -4  11  10      210.58      272.97     67.48 o 
  -3  11  10      485.09      404.85     49.07 o 
  -2  11  10     1213.80     1459.92     95.08 o 
  -1  11  10      237.61      226.96     70.54 o 
   0  11  10      370.71      309.77     61.34 o 
   1  11  10        3.44       -3.07     58.27 o 
   2  11  10      389.60      343.51    101.21 o 
   3  11  10      368.91      401.79     52.14 o 
   4  11  10       21.00       12.27     79.74 o 
   5  11  10       68.79       73.61     64.41 o 
   6  11  10       37.48        0.00     76.68 o 
 -13  12  10       78.69      101.21     79.74 o 
 -12  12  10      180.08      190.16     58.27 o 
 -11  12  10        5.42       -3.07     64.41 o 
 -10  12  10      407.32      444.72     92.01 o 
  -9  12  10      377.50      346.58    156.42 o 
  -8  12  10       18.56      -33.74     70.54 o 
  -7  12  10     2039.76     1806.50    389.52 o 
  -6  12  10     1953.88     2205.22    150.29 o 
  -5  12  10      174.81      217.76     61.34 o 
  -4  12  10       98.86       49.07     67.48 o 
  -3  12  10     1021.64      959.99    119.62 o 
  -2  12  10       19.96       55.21     64.41 o 
  -1  12  10       40.29       39.87     61.34 o 
   0  12  10      171.22      190.16     82.81 o 
   1  12  10      377.10      463.13     79.74 o 
   2  12  10      100.79       70.54     82.81 o 
   3  12  10      409.49      444.72     67.48 o 
   4  12  10       48.77      119.62     79.74 o 
   5  12  10      288.61      297.51     88.94 o 
 -13  13  10        3.28      -70.54    122.68 o 
 -12  13  10      822.67      834.24     73.61 o 
 -10  13  10        0.11      -18.40     55.21 o 
  -9  13  10      220.21      245.37     92.01 o 
  -8  13  10     1020.75     1061.21    122.68 o 
  -7  13  10      783.59      754.50     67.48 o 
  -6  13  10      329.52      309.77    119.62 o 
  -5  13  10        1.99        3.07    104.28 o 
  -4  13  10      137.77      162.55     67.48 o 
  -3  13  10       49.83       95.08     61.34 o 
  -2  13  10      592.70      426.32     82.81 o 
  -1  13  10      750.30      119.62    340.44 o 
   0  13  10      219.67      254.57     52.14 o 
   1  13  10       76.20       79.74     70.54 o 
   2  13  10      390.77      564.34    144.15 o 
   3  13  10       57.03      116.55    119.62 o 
   4  13  10        9.10       33.74    134.95 o 
   5  13  10        0.51       30.67    125.75 o 
 -13  14  10       33.04       92.01    125.75 o 
 -12  14  10      157.21       52.14    119.62 o 
 -11  14  10       55.02       27.60     92.01 o 
 -10  14  10      107.67      113.48     88.94 o 
  -9  14  10      365.97      361.91    122.68 o 
  -8  14  10        0.01      -18.40     88.94 o 
  -7  14  10      101.58       36.80     55.21 o 
  -6  14  10     2086.16     2018.13    113.48 o 
  -5  14  10      379.33      456.99     73.61 o 
  -4  14  10       20.44       49.07     52.14 o 
  -3  14  10       42.51       24.54     82.81 o 
  -2  14  10      281.71      322.04     98.15 o 
  -1  14  10       52.10      -12.27     82.81 o 
   0  14  10      104.45       33.74     92.01 o 
   1  14  10       95.65       82.81    101.21 o 
   2  14  10       53.45       30.67     64.41 o 
   3  14  10       37.20       46.01     92.01 o 
   4  14  10      359.13      297.51    101.21 o 
   5  14  10       32.76        3.07     73.61 o 
 -13  15  10       11.23      -85.88    128.82 o 
 -12  15  10      177.96      190.16     85.88 o 
 -11  15  10      682.60      610.35     92.01 o 
 -10  15  10       50.09       -6.13     64.41 o 
  -9  15  10       78.67       39.87     70.54 o 
  -8  15  10      333.61      371.12     70.54 o 
  -7  15  10      867.50      913.99     82.81 o 
  -6  15  10      399.99      322.04     76.68 o 
  -5  15  10      287.00      260.70     70.54 o 
  -4  15  10      103.51      107.35     58.27 o 
  -3  15  10      120.97      128.82     73.61 o 
  -2  15  10      135.95        3.07     76.68 o 
  -1  15  10     2264.00     2561.00     70.54 o 
   0  15  10       49.26       55.21     64.41 o 
   1  15  10      187.08      230.03     92.01 o 
   2  15  10      239.55      134.95    104.28 o 
   3  15  10       35.95       39.87     79.74 o 
   4  15  10        3.43      -49.07    138.02 o 
   5  15  10       39.50       64.41    144.15 o 
 -12  16  10       77.97      128.82     95.08 o 
 -11  16  10      122.75      110.41    134.95 o 
 -10  16  10       58.71       36.80     85.88 o 
  -9  16  10        4.57       -6.13     98.15 o 
  -8  16  10      117.34       24.54     70.54 o 
  -7  16  10      292.05      245.37     70.54 o 
  -6  16  10      536.41      582.74    101.21 o 
  -5  16  10      537.05      601.15    116.55 o 
  -4  16  10       27.59       98.15     98.15 o 
  -3  16  10      443.97      435.52     73.61 o 
  -2  16  10      786.34      711.56    110.41 o 
  -1  16  10        0.01        3.07     61.34 o 
   0  16  10      246.26      260.70     67.48 o 
   1  16  10       20.58       33.74     92.01 o 
   2  16  10       25.24       21.47     70.54 o 
   3  16  10       67.71       46.01     88.94 o 
   4  16  10      139.48      116.55    104.28 o 
 -12  17  10        4.89       15.34     85.88 o 
 -11  17  10      264.26      374.18     88.94 o 
 -10  17  10      118.35      101.21    107.35 o 
  -9  17  10      189.08      150.29     67.48 o 
  -8  17  10      128.52      147.22     88.94 o 
  -7  17  10      462.63      426.32     58.27 o 
  -6  17  10       97.84       73.61     98.15 o 
  -5  17  10      826.18      864.91    116.55 o 
  -4  17  10      487.50      607.28     58.27 o 
  -3  17  10      468.14      469.26     79.74 o 
  -2  17  10     1567.46     1846.38    125.75 o 
  -1  17  10      774.00      944.66    107.35 o 
   0  17  10        0.83        3.07     95.08 o 
   1  17  10      221.12      223.90    122.68 o 
   2  17  10        6.87      -12.27     49.07 o 
   3  17  10      176.26      156.42     67.48 o 
   4  17  10        9.95      101.21    113.48 o 
 -12  18  10        7.14       46.01     76.68 o 
 -11  18  10       41.27        0.00    110.41 o 
 -10  18  10      200.84      205.49     73.61 o 
  -9  18  10      254.70      226.96    101.21 o 
  -8  18  10       32.79      -12.27     82.81 o 
  -7  18  10      192.09      199.36     88.94 o 
  -6  18  10      161.70      156.42     98.15 o 
  -5  18  10      751.05      788.24     73.61 o 
  -4  18  10       29.09        3.07     82.81 o 
  -3  18  10      457.98      331.24     82.81 o 
  -2  18  10       77.31       36.80    110.41 o 
  -1  18  10        9.53       49.07     85.88 o 
   0  18  10      410.71      389.52    128.82 o 
   1  18  10      114.37      110.41    113.48 o 
   2  18  10       20.36      -46.01     88.94 o 
   3  18  10      262.30      202.43     73.61 o 
   4  18  10        7.13      -33.74    128.82 o 
 -11  19  10       15.08       46.01     95.08 o 
 -10  19  10       65.16       61.34     95.08 o 
  -9  19  10        4.83      -42.94     79.74 o 
  -8  19  10     1395.03     1278.97    184.02 o 
  -7  19  10        0.06      -42.94     95.08 o 
  -6  19  10        3.21      -64.41     82.81 o 
  -5  19  10      161.94      177.89     88.94 o 
  -4  19  10      468.26      499.93     88.94 o 
  -3  19  10      649.02      564.34     73.61 o 
  -2  19  10     1090.74     1297.37    184.02 o 
  -1  19  10        0.77       18.40    110.41 o 
   0  19  10       99.23       55.21    125.75 o 
   1  19  10      152.90       92.01     88.94 o 
   2  19  10      252.87      282.17     76.68 o 
   3  19  10       39.53       18.40    180.96 o 
 -11  20  10        7.89       42.94     98.15 o 
 -10  20  10        2.40       46.01    165.62 o 
  -9  20  10     1106.94     1110.28    180.96 o 
  -8  20  10       11.32      -27.60     82.81 o 
  -7  20  10      391.32      349.65     95.08 o 
  -6  20  10       39.55      104.28     73.61 o 
  -5  20  10      223.05      217.76    116.55 o 
  -4  20  10        6.91        9.20    104.28 o 
  -3  20  10      922.59     1220.69    138.02 o 
  -2  20  10        6.87       15.34    113.48 o 
  -1  20  10        5.91       46.01     95.08 o 
   0  20  10       19.43      -12.27    104.28 o 
   1  20  10      374.17      392.58     70.54 o 
   2  20  10       88.34      104.28     70.54 o 
   3  20  10       96.37      233.10    128.82 o 
 -10  21  10        6.37      -33.74    104.28 o 
  -9  21  10       36.51       61.34     85.88 o 
  -8  21  10      525.27      429.39    150.29 o 
  -7  21  10      422.68      423.26    128.82 o 
  -6  21  10        5.72        6.13     82.81 o 
  -5  21  10      136.98      184.02     79.74 o 
  -4  21  10      655.64      690.09    128.82 o 
  -3  21  10      231.94      208.56     55.21 o 
  -2  21  10      224.01      300.57     82.81 o 
  -1  21  10      322.17      374.18    128.82 o 
   0  21  10        1.31       52.14    119.62 o 
   1  21  10       40.82        9.20     70.54 o 
   2  21  10      153.19      119.62    104.28 o 
 -10  22  10       58.06       64.41    125.75 o 
  -9  22  10      443.04      346.58    125.75 o 
  -8  22  10       19.14        6.13     76.68 o 
  -7  22  10       87.43       55.21     82.81 o 
  -6  22  10      664.35      782.10    122.68 o 
  -5  22  10       10.23      -18.40     76.68 o 
  -4  22  10      110.31      104.28     92.01 o 
  -3  22  10      585.61      545.94    131.88 o 
  -2  22  10       86.26       82.81     70.54 o 
  -1  22  10       19.47       64.41     73.61 o 
   0  22  10      232.46      220.83    101.21 o 
   1  22  10      112.26      101.21     73.61 o 
   2  22  10        0.86        3.07     70.54 o 
  -9  23  10       29.45        3.07     92.01 o 
  -8  23  10        0.72      -24.54     73.61 o 
  -7  23  10      404.54      368.05     82.81 o 
  -6  23  10       41.11       -9.20     92.01 o 
  -5  23  10      443.92      487.66     88.94 o 
  -4  23  10      170.99      128.82    107.35 o 
  -3  23  10        0.11       -6.13     88.94 o 
  -2  23  10        2.45      -21.47     85.88 o 
  -1  23  10      450.82      441.66    156.42 o 
   0  23  10      189.49      168.69     98.15 o 
   1  23  10      226.75      196.29     88.94 o 
  -8  24  10       10.66      -36.80     95.08 o 
  -7  24  10       48.14       85.88    110.41 o 
  -6  24  10      718.66      598.08    104.28 o 
  -5  24  10       34.31       21.47     88.94 o 
  -4  24  10      308.91      334.31    122.68 o 
  -3  24  10        1.01      -33.74     70.54 o 
  -2  24  10      136.11      141.09     95.08 o 
  -1  24  10       14.70       -3.07     92.01 o 
   0  24  10      475.25      414.05    110.41 o 
  -7  25  10      201.77      153.35     95.08 o 
  -6  25  10       53.10        0.00     76.68 o 
  -5  25  10      578.44      536.74    104.28 o 
  -4  25  10       50.82      -58.27    156.42 o 
  -3  25  10       22.64       61.34     85.88 o 
  -2  25  10      124.09      202.43    104.28 o 
  -1  25  10       74.69       30.67     70.54 o 
  -4  26  10       87.89       98.15    153.35 o 
 -13   0  11      556.08      570.47    122.68 o 
 -11   0  11     1357.53     1401.65    116.55 o 
  -9   0  11        4.62       30.67    134.95 o 
  -7   0  11     2367.54     2990.39    122.68 o 
  -5   0  11       43.20       15.34     64.41 o 
  -3   0  11      198.13      374.18     95.08 o 
  -1   0  11     1086.15     1392.45    101.21 o 
   1   0  11      392.14      558.21    101.21 o 
   3   0  11      298.63      272.97    104.28 o 
   5   0  11      192.77       -9.20    226.96 o 
 -14   1  11       60.85       46.01     70.54 o 
 -13   1  11      177.08      226.96     70.54 o 
 -12   1  11     1165.81     1288.17    125.75 o 
 -11   1  11        2.40       76.68    138.02 o 
 -10   1  11      788.00      757.57    125.75 o 
  -9   1  11      498.26      466.19     55.21 o 
  -8   1  11     1080.93     1045.87    104.28 o 
  -7   1  11      138.04      196.29    110.41 o 
  -6   1  11     1983.62     2008.93    202.43 o 
  -5   1  11       30.41       33.74     79.74 o 
  -4   1  11      399.49      407.92     52.14 o 
  -3   1  11       47.10       33.74     88.94 o 
  -2   1  11      112.69      217.76    101.21 o 
  -1   1  11      268.16      328.18     82.81 o 
   0   1  11      112.90      119.62     79.74 o 
   1   1  11        0.90      -61.34     61.34 o 
   2   1  11       88.26       36.80     73.61 o 
   3   1  11        3.12       64.41     73.61 o 
   4   1  11       85.91       33.74     42.94 o 
   5   1  11       36.29       55.21     79.74 o 
   6   1  11      203.88      337.38     67.48 o 
 -14   2  11       47.73       92.01     64.41 o 
 -13   2  11      299.60      349.65    101.21 o 
 -12   2  11      108.09      211.63    128.82 o 
 -11   2  11      799.99     1027.47    110.41 o 
 -10   2  11      462.56      668.62    131.88 o 
  -9   2  11        0.83       70.54     70.54 o 
  -8   2  11      436.57      447.79     76.68 o 
  -7   2  11     1545.27     1643.95    156.42 o 
  -6   2  11      717.59      751.43    171.76 o 
  -5   2  11      405.86      407.92     92.01 o 
  -4   2  11       33.71        6.13     58.27 o 
  -3   2  11        2.78       15.34     61.34 o 
  -2   2  11      499.61      478.46     82.81 o 
  -1   2  11      183.81      220.83     64.41 o 
   0   2  11      549.08      674.76     61.34 o 
   1   2  11      304.38      288.30     79.74 o 
   2   2  11       46.77       36.80     79.74 o 
   3   2  11      134.88      153.35    107.35 o 
   4   2  11      658.66      410.99    165.62 o 
   5   2  11      198.04      174.82     64.41 o 
   6   2  11        0.45      -33.74     76.68 o 
 -14   3  11        3.49       46.01    110.41 o 
 -13   3  11      831.22      837.31    110.41 o 
 -12   3  11      361.94      456.99     92.01 o 
 -11   3  11       96.69      113.48     67.48 o 
 -10   3  11        1.62        9.20     76.68 o 
  -9   3  11     1652.62     1613.28    248.43 o 
  -8   3  11        5.91       -3.07    107.35 o 
  -7   3  11      462.35      380.32     79.74 o 
  -6   3  11      183.30      223.90     58.27 o 
  -5   3  11      694.71      637.95     88.94 o 
  -4   3  11       55.77       39.87     85.88 o 
  -3   3  11     1752.09     1978.26     79.74 o 
  -2   3  11       60.69       39.87     39.87 o 
  -1   3  11     1246.26     1321.91     95.08 o 
   0   3  11       49.70     -101.21    104.28 o 
   1   3  11       21.82       24.54     67.48 o 
   2   3  11       29.71        9.20     73.61 o 
   3   3  11       91.42      159.49     82.81 o 
   4   3  11        7.10        6.13     46.01 o 
   5   3  11      418.37      530.60     88.94 o 
   6   3  11      185.99      257.63     70.54 o 
 -14   4  11      300.42      432.46    119.62 o 
 -13   4  11       21.05       18.40    110.41 o 
 -12   4  11        0.09       55.21    107.35 o 
 -11   4  11      108.71      128.82    110.41 o 
 -10   4  11      608.49      591.94    125.75 o 
  -9   4  11       35.36      -46.01    116.55 o 
  -8   4  11     1769.88     2067.20    122.68 o 
  -7   4  11        3.50       18.40     58.27 o 
  -6   4  11     1144.73     1140.95     73.61 o 
  -5   4  11      467.64      509.13     64.41 o 
  -4   4  11      108.65      101.21     79.74 o 
  -3   4  11      397.53      309.77    134.95 o 
  -2   4  11        4.78      -67.48     67.48 o 
  -1   4  11      875.95      861.85    223.90 o 
   0   4  11     1050.19      935.46    156.42 o 
   1   4  11      214.51      202.43     76.68 o 
   2   4  11        0.48       27.60     61.34 o 
   3   4  11       15.42       42.94     58.27 o 
   4   4  11     1519.31     1904.65    131.88 o 
   5   4  11       32.57      -27.60    110.41 o 
   6   4  11        4.32       98.15    141.09 o 
 -14   5  11        6.97       79.74    116.55 o 
 -13   5  11      569.00      677.82    147.22 o 
 -12   5  11      355.65      386.45    104.28 o 
 -11   5  11      649.72      763.70     73.61 o 
 -10   5  11      465.07      435.52    101.21 o 
  -9   5  11      615.08      650.22     82.81 o 
  -8   5  11        1.21       42.94     70.54 o 
  -7   5  11      473.52      478.46    141.09 o 
  -6   5  11       33.32        9.20     76.68 o 
  -5   5  11      773.18      736.10    125.75 o 
  -4   5  11       28.32       39.87     67.48 o 
  -3   5  11     2973.33     2919.85    223.90 o 
  -2   5  11     1057.63      938.52     73.61 o 
  -1   5  11      119.09      116.55     46.01 o 
   0   5  11       17.14      -79.74    107.35 o 
   1   5  11        6.45       33.74     70.54 o 
   2   5  11        2.91       15.34     55.21 o 
   3   5  11      431.36      383.38     92.01 o 
   4   5  11       11.21       12.27     55.21 o 
   5   5  11      421.66      386.45    150.29 o 
 -14   6  11      501.29      687.02    122.68 o 
 -13   6  11      106.41      128.82     92.01 o 
 -12   6  11      110.37       82.81    107.35 o 
 -11   6  11       49.88       82.81     73.61 o 
 -10   6  11      418.48      371.12    104.28 o 
  -9   6  11       19.94       12.27     82.81 o 
  -8   6  11     1255.15     1469.13     95.08 o 
  -7   6  11     1149.76     1232.96     61.34 o 
  -6   6  11      501.49      558.21     73.61 o 
  -5   6  11      107.52       95.08     55.21 o 
  -4   6  11     1051.16      837.31    107.35 o 
  -3   6  11       17.31       21.47     79.74 o 
  -2   6  11        0.89       -6.13     98.15 o 
  -1   6  11     1260.65     1380.18    116.55 o 
   0   6  11       91.07       39.87     82.81 o 
   1   6  11       42.69       55.21     92.01 o 
   2   6  11      128.00      226.96    110.41 o 
   3   6  11      840.09      687.02    184.02 o 
   4   6  11      716.37      662.49     95.08 o 
   5   6  11      109.75       85.88     49.07 o 
 -14   7  11        7.66        9.20    190.16 o 
 -13   7  11       33.79      -49.07     92.01 o 
 -12   7  11     1198.93     1107.21    110.41 o 
 -11   7  11       89.87       95.08     55.21 o 
 -10   7  11      112.66      -27.60    107.35 o 
  -9   7  11       17.01      107.35     52.14 o 
  -8   7  11       81.20       39.87     61.34 o 
  -7   7  11      122.76       95.08     58.27 o 
  -6   7  11      576.88      588.88     88.94 o 
  -5   7  11       13.19       21.47     64.41 o 
  -4   7  11       57.68       82.81     61.34 o 
  -3   7  11      329.06      266.83     76.68 o 
  -2   7  11     2920.41     3300.17     95.08 o 
  -1   7  11      166.44       67.48     88.94 o 
   0   7  11        1.94      -15.34     70.54 o 
   1   7  11        6.81       30.67     73.61 o 
   2   7  11      483.55      395.65     64.41 o 
   3   7  11      216.25      242.30    128.82 o 
   4   7  11      134.67      134.95     88.94 o 
   5   7  11       36.35       46.01     55.21 o 
 -14   8  11      140.85        0.00    128.82 o 
 -13   8  11      316.26      162.55    116.55 o 
 -12   8  11       27.84       55.21     73.61 o 
 -11   8  11      340.92      414.05     61.34 o 
 -10   8  11      172.54      171.76     82.81 o 
  -9   8  11      165.21      141.09    107.35 o 
  -8   8  11       45.79       30.67     58.27 o 
  -7   8  11     1744.17     1579.54    138.02 o 
  -6   8  11      352.73      432.46     76.68 o 
  -5   8  11        4.30       -3.07     55.21 o 
  -4   8  11      114.71      165.62     64.41 o 
  -3   8  11      913.49     1082.68    101.21 o 
  -2   8  11      205.67      147.22     92.01 o 
  -1   8  11      682.60      619.55     82.81 o 
   0   8  11     1536.08     1576.47    110.41 o 
   1   8  11      147.22      107.35     64.41 o 
   2   8  11      266.56      193.23     70.54 o 
   3   8  11      981.31      901.72    119.62 o 
   4   8  11        0.39       21.47    110.41 o 
   5   8  11      212.80      165.62     61.34 o 
 -14   9  11       69.21       46.01    113.48 o 
 -13   9  11      313.78      300.57     85.88 o 
 -12   9  11      733.17      821.97    131.88 o 
 -11   9  11      229.37      193.23     64.41 o 
 -10   9  11      474.40      542.87    107.35 o 
  -9   9  11        6.58      -21.47     64.41 o 
  -8   9  11      137.85      180.96     58.27 o 
  -7   9  11      104.58      153.35     79.74 o 
  -6   9  11      203.62      199.36     98.15 o 
  -5   9  11      182.37      138.02     67.48 o 
  -4   9  11       19.34       33.74     39.87 o 
  -3   9  11       73.14       33.74     88.94 o 
  -2   9  11      272.72      226.96     73.61 o 
  -1   9  11      627.84      527.54     76.68 o 
   0   9  11      503.51      527.54    113.48 o 
   1   9  11       48.29       24.54     73.61 o 
   2   9  11      695.91      668.62     88.94 o 
   3   9  11      178.34      168.69    110.41 o 
   4   9  11      144.57      190.16     73.61 o 
   5   9  11      131.84      125.75     70.54 o 
 -14  10  11       11.50      -73.61    257.63 o 
 -13  10  11      270.26      453.93    187.09 o 
 -12  10  11        5.80      -55.21     61.34 o 
 -11  10  11      114.39       88.94     46.01 o 
 -10  10  11       22.07       21.47     58.27 o 
  -9  10  11        0.55       -6.13     64.41 o 
  -8  10  11      706.97      677.82    122.68 o 
  -7  10  11      572.48      579.68    101.21 o 
  -6  10  11     1386.97     1420.05    184.02 o 
  -5  10  11      388.08      331.24     95.08 o 
  -4  10  11      384.83      401.79     73.61 o 
  -3  10  11       21.38      162.55    122.68 o 
  -2  10  11       68.03       39.87     79.74 o 
  -1  10  11        7.04      -55.21     67.48 o 
   0  10  11     1027.49     1254.43     58.27 o 
   1  10  11        8.72      -30.67     61.34 o 
   2  10  11      204.28      202.43     67.48 o 
   3  10  11       23.00       61.34     58.27 o 
   4  10  11      386.60      423.26     92.01 o 
   5  10  11       21.92       -9.20     82.81 o 
 -13  11  11      571.51      766.77    131.88 o 
 -12  11  11      158.00      187.09     88.94 o 
 -11  11  11      356.06      355.78     79.74 o 
 -10  11  11      121.70      150.29     82.81 o 
  -9  11  11       86.37      113.48    101.21 o 
  -8  11  11        0.26        3.07     70.54 o 
  -7  11  11      348.08      380.32    101.21 o 
  -6  11  11       10.05      -12.27     73.61 o 
  -5  11  11      730.14      723.83    107.35 o 
  -4  11  11        0.52      -15.34     52.14 o 
  -3  11  11      210.86      220.83     49.07 o 
  -2  11  11       16.22       27.60     58.27 o 
  -1  11  11     1349.58     1410.85     76.68 o 
   0  11  11       22.13        9.20     85.88 o 
   1  11  11       91.79      107.35     58.27 o 
   2  11  11       10.62        0.00     52.14 o 
   3  11  11       23.71        9.20    101.21 o 
   4  11  11       30.43       42.94     73.61 o 
   5  11  11      412.87      337.38     85.88 o 
 -13  12  11      113.51      141.09     76.68 o 
 -12  12  11       22.90       -6.13     73.61 o 
 -11  12  11        1.50        0.00     67.48 o 
 -10  12  11      283.75      205.49     76.68 o 
  -9  12  11       20.00      -21.47     98.15 o 
  -8  12  11     1217.45      886.38    162.55 o 
  -7  12  11      314.02      263.77    110.41 o 
  -6  12  11      218.93      144.15     73.61 o 
  -5  12  11      129.36      122.68     85.88 o 
  -4  12  11      892.49      846.51    180.96 o 
  -3  12  11      897.91      763.70    131.88 o 
  -2  12  11        6.33      -49.07     73.61 o 
  -1  12  11      104.41       98.15    101.21 o 
   0  12  11      705.56      677.82     82.81 o 
   1  12  11        0.30      -21.47     52.14 o 
   2  12  11       95.33      104.28     70.54 o 
   3  12  11      334.16      343.51     76.68 o 
   4  12  11      354.58      404.85    141.09 o 
 -13  13  11      301.78      371.12    101.21 o 
 -12  13  11       33.39       36.80    122.68 o 
 -11  13  11      119.69      125.75     92.01 o 
 -10  13  11      247.93      190.16     82.81 o 
  -9  13  11     1416.54     1527.40    116.55 o 
  -8  13  11       40.60      -21.47     85.88 o 
  -7  13  11       15.51       18.40     52.14 o 
  -6  13  11        1.54      -33.74     52.14 o 
  -5  13  11      450.02      456.99    104.28 o 
  -4  13  11      603.47      588.88    119.62 o 
  -3  13  11      149.95       88.94     70.54 o 
  -2  13  11      881.56      837.31     95.08 o 
  -1  13  11      648.76      797.44    107.35 o 
   0  13  11        7.25       67.48    125.75 o 
   1  13  11       66.23       55.21    122.68 o 
   2  13  11       82.98       76.68     92.01 o 
   3  13  11       62.97       36.80     85.88 o 
   4  13  11      339.61      496.87    144.15 o 
 -13  14  11        1.31      -21.47    134.95 o 
 -12  14  11        0.08      122.68    159.49 o 
 -11  14  11       40.35       76.68    116.55 o 
 -10  14  11      392.73      355.78    128.82 o 
  -9  14  11        2.92      -33.74     85.88 o 
  -8  14  11      106.00      174.82     70.54 o 
  -7  14  11     1139.42      785.17    226.96 o 
  -6  14  11      219.47      171.76     64.41 o 
  -5  14  11       73.44        3.07    110.41 o 
  -4  14  11      390.16      377.25     82.81 o 
  -3  14  11      680.15      539.80    141.09 o 
  -2  14  11       24.05      -12.27     79.74 o 
  -1  14  11      329.39      374.18     76.68 o 
   0  14  11      219.95      223.90     85.88 o 
   1  14  11       44.12       24.54     92.01 o 
   2  14  11        3.46       12.27     73.61 o 
   3  14  11      901.27      886.38    116.55 o 
   4  14  11       16.10       39.87    141.09 o 
 -12  15  11      186.11      162.55     98.15 o 
 -11  15  11        4.13      122.68     95.08 o 
 -10  15  11       23.89       95.08     92.01 o 
  -9  15  11     1078.02      671.69    226.96 o 
  -8  15  11      327.17      223.90    128.82 o 
  -7  15  11      119.67      128.82     92.01 o 
  -6  15  11       53.26       39.87     61.34 o 
  -5  15  11       54.31       52.14     64.41 o 
  -4  15  11     1273.61     1303.50    134.95 o 
  -3  15  11      103.90       42.94     85.88 o 
  -2  15  11     2568.89     2833.97    349.65 o 
  -1  15  11        0.07      -18.40     88.94 o 
   0  15  11        0.05      -12.27    107.35 o 
   1  15  11       23.23       36.80     98.15 o 
   2  15  11      378.74      312.84     92.01 o 
   3  15  11      129.02       79.74     79.74 o 
 -12  16  11        1.22       49.07    128.82 o 
 -11  16  11       98.43       92.01    107.35 o 
 -10  16  11      150.63      122.68     79.74 o 
  -9  16  11        4.33      -33.74     70.54 o 
  -8  16  11       57.20       15.34     67.48 o 
  -7  16  11      195.83      174.82     70.54 o 
  -6  16  11      492.71      401.79     76.68 o 
  -5  16  11       78.27       82.81     95.08 o 
  -4  16  11       48.90       67.48    110.41 o 
  -3  16  11      844.19      825.04    122.68 o 
  -2  16  11      167.73       24.54    113.48 o 
  -1  16  11      698.06      368.05    315.91 o 
   0  16  11       16.33      -24.54     76.68 o 
   1  16  11       55.96       39.87     73.61 o 
   2  16  11      182.90      184.02     79.74 o 
   3  16  11      392.75      364.98     82.81 o 
 -11  17  11       11.25      -49.07     95.08 o 
 -10  17  11        1.84      -15.34     92.01 o 
  -9  17  11       91.19      -33.74     92.01 o 
  -8  17  11      388.39      312.84    104.28 o 
  -7  17  11       13.22      -12.27     88.94 o 
  -6  17  11      202.56      171.76     88.94 o 
  -5  17  11       62.27       92.01     98.15 o 
  -4  17  11      127.94      134.95     79.74 o 
  -3  17  11      936.85      990.66    101.21 o 
  -2  17  11      600.21      447.79    107.35 o 
  -1  17  11      383.06      230.03    110.41 o 
   0  17  11        0.05       39.87     88.94 o 
   1  17  11       51.41       49.07     88.94 o 
   2  17  11      500.59      527.54    125.75 o 
   3  17  11       56.27       -6.13     76.68 o 
 -11  18  11       51.27       46.01     67.48 o 
 -10  18  11        5.22       15.34     98.15 o 
  -9  18  11       82.57       58.27     70.54 o 
  -8  18  11       33.98      122.68     98.15 o 
  -7  18  11        4.95       18.40     76.68 o 
  -6  18  11      346.30      349.65     95.08 o 
  -5  18  11       14.67       70.54     64.41 o 
  -4  18  11       13.09        6.13     49.07 o 
  -3  18  11      179.83      217.76     88.94 o 
  -2  18  11        1.37        6.13     64.41 o 
  -1  18  11      119.27       33.74    101.21 o 
   0  18  11      519.18      460.06    101.21 o 
   1  18  11       23.84       64.41     88.94 o 
   2  18  11      238.16      193.23     92.01 o 
 -11  19  11       93.85      125.75    107.35 o 
 -10  19  11        1.85      -27.60     95.08 o 
  -9  19  11        3.89      -70.54     79.74 o 
  -8  19  11        8.89       49.07    104.28 o 
  -7  19  11       35.21       46.01     64.41 o 
  -6  19  11        1.73      -42.94     82.81 o 
  -5  19  11      412.75      450.86    113.48 o 
  -4  19  11       76.05       58.27    147.22 o 
  -3  19  11      464.11      555.14    101.21 o 
  -2  19  11       49.16        9.20     79.74 o 
  -1  19  11      905.11      959.99    184.02 o 
   0  19  11      179.08       88.94    144.15 o 
   1  19  11      338.03      340.44     61.34 o 
   2  19  11       72.73       12.27     92.01 o 
 -10  20  11       81.63       67.48     95.08 o 
  -9  20  11       20.10      -36.80    101.21 o 
  -8  20  11       13.95      -15.34     73.61 o 
  -7  20  11       39.80      -49.07    110.41 o 
  -6  20  11      244.43      279.10     92.01 o 
  -5  20  11       53.07       64.41     67.48 o 
  -4  20  11       85.77       79.74     88.94 o 
  -3  20  11       17.03       36.80     79.74 o 
  -2  20  11      258.33      202.43     95.08 o 
  -1  20  11       13.44       18.40     79.74 o 
   0  20  11      526.78      490.73     70.54 o 
   1  20  11        9.22        0.00     76.68 o 
  -9  21  11        1.70       46.01     98.15 o 
  -8  21  11       67.51       70.54     92.01 o 
  -7  21  11       93.75       79.74     67.48 o 
  -6  21  11       46.52       -6.13    113.48 o 
  -5  21  11      267.92      282.17    116.55 o 
  -4  21  11        0.65      -42.94     85.88 o 
  -3  21  11        5.40      -82.81     82.81 o 
  -2  21  11      494.14      441.66    147.22 o 
  -1  21  11      174.11       67.48     98.15 o 
   0  21  11      111.66       70.54    116.55 o 
   1  21  11      211.48      248.43    131.88 o 
  -8  22  11      127.89       88.94    104.28 o 
  -7  22  11      215.41      177.89     79.74 o 
  -6  22  11       16.24       30.67     76.68 o 
  -5  22  11        0.87      -61.34    138.02 o 
  -4  22  11       72.39       82.81     98.15 o 
  -3  22  11      337.81      257.63     82.81 o 
  -2  22  11      218.78      233.10     92.01 o 
  -1  22  11       69.88       61.34     67.48 o 
   0  22  11      129.40      122.68     73.61 o 
  -7  23  11       82.06       12.27    101.21 o 
  -6  23  11       35.91       36.80     98.15 o 
  -5  23  11       28.18        9.20     95.08 o 
  -4  23  11      198.45      211.63    110.41 o 
  -3  23  11       24.28       64.41    104.28 o 
  -2  23  11      548.53      616.48    150.29 o 
  -1  23  11       36.66      110.41    122.68 o 
  -6  24  11      105.52      125.75     88.94 o 
  -5  24  11        7.34       -3.07     85.88 o 
  -4  24  11        0.08       42.94     85.88 o 
  -3  24  11      669.58      699.29     95.08 o 
 -12   0  12      226.45      266.83    119.62 o 
 -10   0  12     1010.41      987.60    128.82 o 
  -8   0  12     5696.18     6075.86    165.62 o 
  -6   0  12      136.92      131.88     67.48 o 
  -4   0  12     1266.94     1358.71     88.94 o 
  -2   0  12      963.43     1098.01    119.62 o 
   0   0  12      265.71      309.77    107.35 o 
   2   0  12        3.16      -15.34    113.48 o 
   4   0  12      212.89      165.62    122.68 o 
 -14   1  12       18.77        0.00     85.88 o 
 -13   1  12      716.53      956.93    107.35 o 
 -12   1  12      208.61      174.82    119.62 o 
 -11   1  12      687.53      751.43    134.95 o 
 -10   1  12       44.30      141.09     76.68 o 
  -9   1  12     1899.83     2122.41     79.74 o 
  -8   1  12        5.05      -52.14    168.69 o 
  -7   1  12     2712.55     2947.45    187.09 o 
  -6   1  12      467.81      472.33    171.76 o 
  -5   1  12      513.25      680.89     92.01 o 
  -4   1  12      114.20      211.63     79.74 o 
  -3   1  12     4270.55     4496.32    165.62 o 
  -2   1  12      339.65      331.24     61.34 o 
  -1   1  12      391.59      266.83    119.62 o 
   0   1  12      127.56      165.62    134.95 o 
   1   1  12      399.80      404.85     95.08 o 
   2   1  12       61.54      -82.81     88.94 o 
   3   1  12       14.86       21.47    110.41 o 
   4   1  12       67.82      113.48    101.21 o 
 -14   2  12      184.64      220.83     73.61 o 
 -13   2  12       53.32       30.67    110.41 o 
 -12   2  12       47.00      -27.60     76.68 o 
 -11   2  12       46.22      147.22     73.61 o 
 -10   2  12      935.22      871.05    101.21 o 
  -9   2  12      286.63      355.78     73.61 o 
  -8   2  12     2527.95     2561.00     70.54 o 
  -7   2  12      731.89      846.51     79.74 o 
  -6   2  12        8.20      -24.54     92.01 o 
  -5   2  12       19.40       33.74     79.74 o 
  -4   2  12     1044.69     1306.57     49.07 o 
  -3   2  12      171.87      107.35     92.01 o 
  -2   2  12       25.72       55.21     82.81 o 
  -1   2  12      609.03      858.78     73.61 o 
   0   2  12      318.01      426.32     92.01 o 
   1   2  12        1.72      -12.27    104.28 o 
   2   2  12        0.86       76.68    107.35 o 
   3   2  12      126.48      141.09     95.08 o 
   4   2  12      168.05      199.36    104.28 o 
 -14   3  12       85.08       42.94     82.81 o 
 -13   3  12       25.90       39.87     73.61 o 
 -12   3  12      917.88      990.66     82.81 o 
 -11   3  12      102.85      107.35    128.82 o 
 -10   3  12      272.88      318.98    113.48 o 
  -9   3  12      213.89      196.29     88.94 o 
  -8   3  12       11.89       49.07    125.75 o 
  -7   3  12      237.28      214.69     88.94 o 
  -6   3  12     2771.24     2392.31    242.30 o 
  -5   3  12       42.88        0.00     82.81 o 
  -4   3  12      192.97      193.23    107.35 o 
  -3   3  12      873.79      913.99    193.23 o 
  -2   3  12     2399.98     2692.89     95.08 o 
  -1   3  12       14.41      -67.48     67.48 o 
   0   3  12      420.03      423.26     58.27 o 
   1   3  12      253.13      260.70     64.41 o 
   2   3  12       40.93      -18.40    107.35 o 
   3   3  12        2.44       36.80     58.27 o 
   4   3  12      227.05      190.16    122.68 o 
 -14   4  12        4.51     -116.55    116.55 o 
 -13   4  12       84.14       49.07    122.68 o 
 -12   4  12       59.32       49.07     98.15 o 
 -11   4  12      324.66      410.99    107.35 o 
 -10   4  12      241.15      306.71    116.55 o 
  -9   4  12      394.82      407.92     76.68 o 
  -8   4  12      142.19      171.76     42.94 o 
  -7   4  12     1531.06     1674.62    156.42 o 
  -6   4  12        9.11       27.60     92.01 o 
  -5   4  12      247.78      279.10     92.01 o 
  -4   4  12      172.94      150.29     58.27 o 
  -3   4  12       48.80       67.48     73.61 o 
  -2   4  12      186.74      110.41     82.81 o 
  -1   4  12      606.30      595.01    128.82 o 
   0   4  12        1.03      -21.47    101.21 o 
   1   4  12      181.64      144.15     58.27 o 
   2   4  12        2.83       -6.13     76.68 o 
   3   4  12      303.63      239.23    156.42 o 
   4   4  12       29.58      -82.81    125.75 o 
 -14   5  12      144.39      153.35     64.41 o 
 -13   5  12      359.83      432.46    101.21 o 
 -12   5  12      286.81      417.12     85.88 o 
 -11   5  12        1.82       24.54     79.74 o 
 -10   5  12      343.94      303.64    131.88 o 
  -9   5  12      132.81       39.87     98.15 o 
  -8   5  12       14.99       15.34     61.34 o 
  -7   5  12      455.68      515.27     88.94 o 
  -6   5  12     2153.85     2278.83    312.84 o 
  -5   5  12      321.28      168.69     92.01 o 
  -4   5  12      522.84      444.72     73.61 o 
  -3   5  12      157.19      208.56    110.41 o 
  -2   5  12      352.16      217.76     73.61 o 
  -1   5  12       62.01       61.34     58.27 o 
   0   5  12       29.08       30.67     76.68 o 
   1   5  12       83.88      101.21     82.81 o 
   2   5  12       17.64        6.13     64.41 o 
   3   5  12        7.81       24.54    134.95 o 
   4   5  12      105.13       95.08     79.74 o 
 -14   6  12       85.48       98.15     70.54 o 
 -13   6  12       23.09      162.55    119.62 o 
 -12   6  12      415.62      374.18    119.62 o 
 -11   6  12      228.23      266.83     95.08 o 
 -10   6  12       23.73       98.15    110.41 o 
  -9   6  12       15.46       -3.07     85.88 o 
  -8   6  12      574.36      598.08     70.54 o 
  -7   6  12      890.08      717.69     98.15 o 
  -6   6  12      153.75      233.10    125.75 o 
  -5   6  12      428.53      288.30     85.88 o 
  -4   6  12      246.03      230.03     58.27 o 
  -3   6  12      139.11      141.09     64.41 o 
  -2   6  12      431.68      549.01     73.61 o 
  -1   6  12       47.84       49.07     76.68 o 
   0   6  12      637.51      690.09    116.55 o 
   1   6  12      148.30      131.88    116.55 o 
   2   6  12       47.59        9.20    116.55 o 
   3   6  12       48.83      107.35     98.15 o 
   4   6  12       54.55      -21.47    113.48 o 
 -14   7  12       23.74       64.41     70.54 o 
 -13   7  12      506.30      478.46    104.28 o 
 -12   7  12       19.21      -98.15    122.68 o 
 -11   7  12       47.79       76.68     98.15 o 
 -10   7  12       65.67       12.27     95.08 o 
  -9   7  12      549.07      463.13    119.62 o 
  -8   7  12        0.15      -42.94     64.41 o 
  -7   7  12      841.40      668.62    138.02 o 
  -6   7  12      203.22      134.95     58.27 o 
  -5   7  12     1087.35     1150.15    196.29 o 
  -4   7  12      404.44      515.27    147.22 o 
  -3   7  12      837.04      959.99    122.68 o 
  -2   7  12      642.31      601.15     95.08 o 
  -1   7  12      271.34      217.76     82.81 o 
   0   7  12       38.38      110.41     61.34 o 
   1   7  12       10.91        0.00     52.14 o 
   2   7  12        3.61       12.27     73.61 o 
   3   7  12       88.25       61.34     85.88 o 
   4   7  12        9.50      -36.80    104.28 o 
 -13   8  12       25.76       46.01    159.49 o 
 -12   8  12      370.49      322.04     88.94 o 
 -11   8  12        2.13     -113.48    119.62 o 
 -10   8  12      371.89      239.23     70.54 o 
  -9   8  12       14.20       42.94     79.74 o 
  -8   8  12     1629.14     1597.94    297.51 o 
  -7   8  12        4.09        0.00     67.48 o 
  -6   8  12       48.27       64.41     92.01 o 
  -5   8  12      396.72      361.91     85.88 o 
  -4   8  12     1790.07     1723.69     55.21 o 
  -3   8  12     1435.41     1604.08    187.09 o 
  -2   8  12     1128.53     1196.16     88.94 o 
  -1   8  12      345.51      395.65     58.27 o 
   0   8  12      701.47      886.38     85.88 o 
   1   8  12        7.94      -30.67     92.01 o 
   2   8  12      109.43      116.55     82.81 o 
   3   8  12       54.36       76.68     67.48 o 
   4   8  12      198.26        6.13    217.76 o 
 -13   9  12      148.92       76.68     79.74 o 
 -12   9  12      312.41      171.76    104.28 o 
 -11   9  12       49.77      107.35     98.15 o 
 -10   9  12       10.41       12.27     98.15 o 
  -9   9  12      654.76      604.21    110.41 o 
  -8   9  12       24.99        0.00     67.48 o 
  -7   9  12      857.81      769.83    177.89 o 
  -6   9  12       80.26       58.27     55.21 o 
  -5   9  12      181.91      196.29     64.41 o 
  -4   9  12       55.93       27.60     52.14 o 
  -3   9  12      266.91      254.57     82.81 o 
  -2   9  12     1310.10     1220.69     79.74 o 
  -1   9  12      195.79      180.96     70.54 o 
   0   9  12      224.00      190.16     79.74 o 
   1   9  12       56.52       42.94     85.88 o 
   2   9  12        0.96       33.74     67.48 o 
   3   9  12       32.87      116.55    101.21 o 
   4   9  12      404.71      490.73    144.15 o 
 -13  10  12       88.05      101.21    101.21 o 
 -12  10  12       49.44       67.48     70.54 o 
 -11  10  12      145.25       73.61    107.35 o 
 -10  10  12      638.94      699.29     85.88 o 
  -9  10  12      125.32      138.02    101.21 o 
  -8  10  12     1014.65     1012.13    104.28 o 
  -7  10  12      810.18      696.22    119.62 o 
  -6  10  12        5.87       12.27     61.34 o 
  -5  10  12       37.35       15.34     76.68 o 
  -4  10  12     1039.79     1211.49     85.88 o 
  -3  10  12      748.08      782.10     98.15 o 
  -2  10  12      485.77      610.35     55.21 o 
  -1  10  12     1170.34     1245.23    125.75 o 
   0  10  12        1.76       15.34     52.14 o 
   1  10  12      108.62      113.48     58.27 o 
   2  10  12       43.71       82.81     58.27 o 
   3  10  12      535.35      435.52    134.95 o 
 -13  11  12        0.12      -21.47    116.55 o 
 -12  11  12      689.45      610.35     70.54 o 
 -11  11  12        1.36      -46.01     73.61 o 
 -10  11  12        2.00       92.01     58.27 o 
  -9  11  12      445.07      340.44     79.74 o 
  -8  11  12       21.92       12.27     82.81 o 
  -7  11  12      166.20      184.02     76.68 o 
  -6  11  12      344.71      355.78    110.41 o 
  -5  11  12       48.20       46.01     76.68 o 
  -4  11  12       10.82      -33.74    104.28 o 
  -3  11  12       76.30       92.01     88.94 o 
  -2  11  12     1952.73     2100.94    134.95 o 
  -1  11  12      134.73      101.21     70.54 o 
   0  11  12       12.07        6.13    104.28 o 
   1  11  12        2.92        9.20     64.41 o 
   2  11  12      100.29       92.01     79.74 o 
   3  11  12       97.36      208.56    138.02 o 
 -13  12  12       16.06       64.41     98.15 o 
 -12  12  12       29.43       82.81     70.54 o 
 -11  12  12      266.61      254.57     85.88 o 
 -10  12  12      409.34      368.05    116.55 o 
  -9  12  12      206.86      174.82     85.88 o 
  -8  12  12       38.98       36.80     76.68 o 
  -7  12  12     1049.04      800.50    153.35 o 
  -6  12  12      294.24      306.71     76.68 o 
  -5  12  12      327.63      285.24    113.48 o 
  -4  12  12       34.84        9.20     46.01 o 
  -3  12  12      236.53      285.24     82.81 o 
  -2  12  12        9.44      -64.41    131.88 o 
  -1  12  12     1272.41     1294.30    119.62 o 
   0  12  12      561.29      573.54     85.88 o 
   1  12  12       11.47       73.61     64.41 o 
   2  12  12       17.84        0.00    116.55 o 
   3  12  12      423.88      389.52    134.95 o 
 -12  13  12      548.43      318.98    138.02 o 
 -11  13  12       25.38       12.27     98.15 o 
 -10  13  12      105.06       70.54     61.34 o 
  -9  13  12      237.41      180.96     82.81 o 
  -8  13  12       29.90       -3.07     67.48 o 
  -7  13  12        4.90      -18.40     76.68 o 
  -6  13  12      243.17      153.35     70.54 o 
  -5  13  12       52.79       27.60     49.07 o 
  -4  13  12        0.43        6.13     49.07 o 
  -3  13  12       17.24      -24.54     92.01 o 
  -2  13  12      764.51      818.91    180.96 o 
  -1  13  12      596.69      582.74    128.82 o 
   0  13  12       60.60       15.34     79.74 o 
   1  13  12       87.99       58.27    119.62 o 
   2  13  12      242.26      223.90     92.01 o 
   3  13  12      111.92       70.54    141.09 o 
 -12  14  12      136.21      226.96    113.48 o 
 -11  14  12       98.41      113.48    113.48 o 
 -10  14  12       44.47       33.74    104.28 o 
  -9  14  12       80.53      156.42     88.94 o 
  -8  14  12      359.76      276.04     92.01 o 
  -7  14  12      111.66       88.94     58.27 o 
  -6  14  12      581.09      460.06    144.15 o 
  -5  14  12       24.82       -9.20     70.54 o 
  -4  14  12      149.86       85.88     42.94 o 
  -3  14  12      313.75      398.72     52.14 o 
  -2  14  12      123.22      138.02    119.62 o 
  -1  14  12      135.75       67.48     95.08 o 
   0  14  12      951.14     1036.67    131.88 o 
   1  14  12       72.71       79.74     64.41 o 
   2  14  12      244.61      285.24    107.35 o 
 -12  15  12       46.57       18.40    150.29 o 
 -11  15  12        0.10       15.34     70.54 o 
 -10  15  12       60.11       27.60     46.01 o 
  -9  15  12        3.15      -24.54     73.61 o 
  -8  15  12        2.92      -42.94     98.15 o 
  -7  15  12       90.78       52.14     61.34 o 
  -6  15  12       14.72      -27.60     46.01 o 
  -5  15  12      604.70      696.22    159.49 o 
  -4  15  12       34.90        0.00     67.48 o 
  -3  15  12      372.62      380.32     70.54 o 
  -2  15  12        5.78       98.15    119.62 o 
  -1  15  12      338.61      380.32     79.74 o 
   0  15  12       58.65       85.88    104.28 o 
   1  15  12      301.25      303.64     98.15 o 
   2  15  12       29.41       18.40    113.48 o 
 -11  16  12       15.69      -55.21     79.74 o 
 -10  16  12       13.36       18.40     55.21 o 
  -9  16  12        1.58        0.00     88.94 o 
  -8  16  12      345.43      377.25     79.74 o 
  -7  16  12      166.06      107.35     73.61 o 
  -6  16  12      281.13      220.83    113.48 o 
  -5  16  12       24.16       21.47     73.61 o 
  -4  16  12      385.04      245.37     98.15 o 
  -3  16  12       28.87      -42.94     88.94 o 
  -2  16  12      128.55      184.02     88.94 o 
  -1  16  12      209.05      171.76     85.88 o 
   0  16  12      337.47      325.11     61.34 o 
   1  16  12       34.01       30.67     76.68 o 
   2  16  12      191.82      230.03    138.02 o 
 -11  17  12       47.02       12.27    196.29 o 
 -10  17  12       26.46       42.94     76.68 o 
  -9  17  12      141.00      499.93    254.57 o 
  -8  17  12       25.26       15.34     64.41 o 
  -7  17  12      158.35      107.35    119.62 o 
  -6  17  12      195.02      156.42    107.35 o 
  -5  17  12      112.89       92.01    119.62 o 
  -4  17  12        6.86        0.00     92.01 o 
  -3  17  12       59.42       58.27     70.54 o 
  -2  17  12      653.69      834.24     67.48 o 
  -1  17  12       92.46       73.61    113.48 o 
   0  17  12        1.38      -33.74     70.54 o 
   1  17  12      203.38      174.82    104.28 o 
 -10  18  12       13.31        3.07     88.94 o 
  -9  18  12       40.95       21.47     61.34 o 
  -8  18  12       22.91       61.34     64.41 o 
  -7  18  12      295.43      233.10     82.81 o 
  -6  18  12       60.00       33.74     82.81 o 
  -5  18  12       51.03       98.15     95.08 o 
  -4  18  12       84.22       73.61    104.28 o 
  -3  18  12      159.70       98.15     88.94 o 
  -2  18  12       19.84       18.40     82.81 o 
  -1  18  12      396.78      355.78    119.62 o 
   0  18  12       11.16      -55.21     55.21 o 
   1  18  12        1.22       24.54     82.81 o 
 -10  19  12      120.73       36.80     98.15 o 
  -9  19  12      131.69      125.75    141.09 o 
  -8  19  12       11.94       -9.20     79.74 o 
  -7  19  12       17.18       18.40    107.35 o 
  -6  19  12      540.04      503.00    116.55 o 
  -5  19  12       25.93       49.07    107.35 o 
  -4  19  12       73.90       49.07     95.08 o 
  -3  19  12        0.04       -3.07     85.88 o 
  -2  19  12      983.57     1006.00    101.21 o 
  -1  19  12       61.04       46.01     95.08 o 
   0  19  12       71.98      -30.67    116.55 o 
  -9  20  12        1.42       30.67     85.88 o 
  -8  20  12       59.59       55.21     64.41 o 
  -7  20  12       13.50       58.27     88.94 o 
  -6  20  12      326.17      309.77     67.48 o 
  -5  20  12        1.62       15.34     92.01 o 
  -4  20  12       25.58       46.01     92.01 o 
  -3  20  12      366.10      417.12    110.41 o 
  -2  20  12        0.17      -92.01    150.29 o 
  -1  20  12      214.70      276.04    150.29 o 
  -8  21  12       70.22       88.94    128.82 o 
  -7  21  12       80.71       61.34     61.34 o 
  -6  21  12       54.23       21.47     82.81 o 
  -5  21  12      150.03      119.62    110.41 o 
  -4  21  12      165.42      134.95    101.21 o 
  -3  21  12       14.35        0.00     88.94 o 
  -2  21  12      255.86      205.49    162.55 o 
  -6  22  12       91.09      113.48    122.68 o 
  -5  22  12       10.22       55.21     76.68 o 
  -4  22  12        3.09       33.74     76.68 o 
  -3  22  12      292.29      294.44    147.22 o 
 -13   0  13      124.12      131.88    131.88 o 
 -11   0  13     1834.13     1502.86    282.17 o 
  -9   0  13      520.60      616.48     73.61 o 
  -7   0  13     1058.87      944.66    119.62 o 
  -5   0  13      589.95      582.74     61.34 o 
  -3   0  13      369.07      337.38    122.68 o 
  -1   0  13      163.95      214.69    110.41 o 
   1   0  13      179.87      205.49    122.68 o 
   3   0  13        8.43      -70.54    128.82 o 
 -13   1  13       55.06        6.13    128.82 o 
 -12   1  13      773.58     1091.88    104.28 o 
 -11   1  13        0.21      -12.27     92.01 o 
 -10   1  13       88.70      171.76     76.68 o 
  -9   1  13       95.90      110.41     95.08 o 
  -8   1  13      308.20      300.57    131.88 o 
  -7   1  13      666.89      702.36    177.89 o 
  -6   1  13     3422.09     3407.51    285.24 o 
  -5   1  13      249.93      217.76    101.21 o 
  -4   1  13      171.19      116.55    147.22 o 
  -3   1  13      442.05      444.72     67.48 o 
  -2   1  13      207.19      260.70    107.35 o 
  -1   1  13       80.92      104.28     67.48 o 
   0   1  13      189.85      177.89    116.55 o 
   1   1  13       69.88      -73.61     73.61 o 
   2   1  13      167.25      208.56    104.28 o 
   3   1  13      106.79       95.08     79.74 o 
 -13   2  13       66.91       98.15     70.54 o 
 -12   2  13      135.18      251.50     85.88 o 
 -11   2  13      931.53      932.39     82.81 o 
 -10   2  13      103.07      156.42     64.41 o 
  -9   2  13      132.63      159.49    101.21 o 
  -8   2  13     1101.27     1147.08     88.94 o 
  -7   2  13      592.15      745.30    171.76 o 
  -6   2  13        8.07      -30.67     64.41 o 
  -5   2  13      105.51       52.14     70.54 o 
  -4   2  13      388.54      521.40    171.76 o 
  -3   2  13       98.02      -21.47     88.94 o 
  -2   2  13      469.69      591.94     95.08 o 
  -1   2  13      195.75      168.69     85.88 o 
   0   2  13       10.22      -33.74     61.34 o 
   1   2  13       87.64      128.82     92.01 o 
   2   2  13      266.91      325.11    125.75 o 
   3   2  13       32.62       27.60     98.15 o 
 -13   3  13      268.23      282.17    116.55 o 
 -12   3  13      179.95      322.04    131.88 o 
 -11   3  13        4.41       -6.13    122.68 o 
 -10   3  13        8.79       -3.07     64.41 o 
  -9   3  13      380.60      435.52    125.75 o 
  -8   3  13       46.52       18.40    104.28 o 
  -7   3  13     1556.98     1380.18    196.29 o 
  -6   3  13      340.21      453.93     70.54 o 
  -5   3  13     1021.50      797.44    220.83 o 
  -4   3  13      346.91      263.77     70.54 o 
  -3   3  13     2273.24     2481.26    150.29 o 
  -2   3  13      906.16     1055.07    122.68 o 
  -1   3  13        7.51      -12.27    125.75 o 
   0   3  13       33.01       67.48     79.74 o 
   1   3  13      148.46       70.54     79.74 o 
   2   3  13       61.99       49.07     67.48 o 
   3   3  13      294.85      328.18    134.95 o 
 -13   4  13       39.66      196.29    168.69 o 
 -12   4  13      348.51      352.71    131.88 o 
 -11   4  13       47.87      -12.27     67.48 o 
 -10   4  13       91.16        9.20     76.68 o 
  -9   4  13       20.93       27.60    119.62 o 
  -8   4  13     2601.06     2548.73    288.30 o 
  -7   4  13        3.46       46.01     73.61 o 
  -6   4  13       66.38        6.13     58.27 o 
  -5   4  13        7.78      -21.47    104.28 o 
  -4   4  13      258.80      220.83     85.88 o 
  -3   4  13       66.35      128.82     79.74 o 
  -2   4  13      965.52     1079.61    107.35 o 
  -1   4  13       12.70       55.21     70.54 o 
   0   4  13      118.12      104.28    233.10 o 
   1   4  13        8.89      -15.34     67.48 o 
   2   4  13      327.83      426.32    125.75 o 
   3   4  13       60.75      150.29    104.28 o 
 -13   5  13      121.04      153.35     82.81 o 
 -12   5  13       33.89       79.74    116.55 o 
 -11   5  13        0.71       39.87     85.88 o 
 -10   5  13       15.00        0.00     76.68 o 
  -9   5  13      914.25     1012.13    168.69 o 
  -8   5  13      178.32      171.76    101.21 o 
  -7   5  13      813.91      800.50     92.01 o 
  -6   5  13      305.83      331.24     73.61 o 
  -5   5  13      164.02      138.02     49.07 o 
  -4   5  13       32.97        6.13    128.82 o 
  -3   5  13     1403.95     1450.72    128.82 o 
  -2   5  13      701.39      515.27    165.62 o 
  -1   5  13      100.48      177.89    162.55 o 
   0   5  13       46.99       21.47    116.55 o 
   1   5  13       48.74      -73.61    159.49 o 
   2   5  13       26.52      -39.87     64.41 o 
   3   5  13      119.97      110.41     67.48 o 
 -13   6  13       90.80      168.69    122.68 o 
 -12   6  13      101.27      107.35     92.01 o 
 -11   6  13      149.68      110.41     98.15 o 
 -10   6  13       58.67      110.41     76.68 o 
  -9   6  13      489.72      368.05     88.94 o 
  -8   6  13     1019.72      742.23    134.95 o 
  -7   6  13      662.00      555.14     98.15 o 
  -6   6  13       62.81       88.94     92.01 o 
  -5   6  13      199.51      150.29    116.55 o 
  -4   6  13      199.79      156.42     67.48 o 
  -3   6  13       70.16       12.27     61.34 o 
  -2   6  13      343.93      398.72     79.74 o 
  -1   6  13      647.65      361.91    288.30 o 
   0   6  13      429.22      122.68    187.09 o 
   1   6  13       36.53       18.40     70.54 o 
   2   6  13       54.57      107.35     85.88 o 
   3   6  13       85.41      156.42    119.62 o 
 -13   7  13       21.47      -18.40    110.41 o 
 -12   7  13      305.66      223.90    128.82 o 
 -11   7  13        0.20       -9.20    122.68 o 
 -10   7  13      127.43       33.74     76.68 o 
  -9   7  13      977.00      803.57    205.49 o 
  -8   7  13       47.57      -24.54     73.61 o 
  -7   7  13      510.14      601.15    104.28 o 
  -6   7  13      850.35      742.23    141.09 o 
  -5   7  13      130.32      101.21    159.49 o 
  -4   7  13      217.22      122.68     49.07 o 
  -3   7  13      267.41      220.83     49.07 o 
  -2   7  13       27.18       88.94     55.21 o 
  -1   7  13        9.83       30.67     55.21 o 
   0   7  13       84.84       49.07    116.55 o 
   1   7  13       33.10       18.40     61.34 o 
   2   7  13       32.74       30.67     92.01 o 
 -13   8  13      116.70      119.62    134.95 o 
 -12   8  13       80.55      193.23    101.21 o 
 -11   8  13      333.72      368.05    125.75 o 
 -10   8  13      146.78      187.09    116.55 o 
  -9   8  13      684.04      552.07    193.23 o 
  -8   8  13       14.15        3.07     88.94 o 
  -7   8  13      893.76      861.85    110.41 o 
  -6   8  13      201.84      190.16     88.94 o 
  -5   8  13     1044.27     1098.01    122.68 o 
  -4   8  13        9.10       -3.07    119.62 o 
  -3   8  13      624.58      585.81     76.68 o 
  -2   8  13        1.79       27.60     49.07 o 
  -1   8  13      881.21      984.53     92.01 o 
   0   8  13        0.09        3.07     79.74 o 
   1   8  13        7.54        0.00    107.35 o 
   2   8  13        0.46      -61.34    131.88 o 
 -13   9  13      341.78      236.16    153.35 o 
 -12   9  13      237.31      131.88     95.08 o 
 -11   9  13        9.68        3.07     88.94 o 
 -10   9  13      388.92      398.72    187.09 o 
  -9   9  13       87.46       85.88    119.62 o 
  -8   9  13       34.94       36.80     52.14 o 
  -7   9  13        1.10        0.00     61.34 o 
  -6   9  13     1051.28     1211.49     79.74 o 
  -5   9  13      137.16      119.62     82.81 o 
  -4   9  13      677.06      647.15     79.74 o 
  -3   9  13       51.74       24.54     82.81 o 
  -2   9  13        5.22        6.13    122.68 o 
  -1   9  13       36.12       64.41     64.41 o 
   0   9  13      197.71      202.43     85.88 o 
   1   9  13       25.43       -3.07    116.55 o 
   2   9  13       95.63      260.70    122.68 o 
 -12  10  13      425.36      346.58    110.41 o 
 -11  10  13      199.50       58.27     76.68 o 
 -10  10  13       56.89       58.27     73.61 o 
  -9  10  13       59.23      104.28     70.54 o 
  -8  10  13      297.62      248.43    138.02 o 
  -7  10  13      340.38      248.43     88.94 o 
  -6  10  13       47.83       46.01     55.21 o 
  -5  10  13      951.38      371.12    343.51 o 
  -4  10  13       71.67       70.54     82.81 o 
  -3  10  13      126.60      131.88     85.88 o 
  -2  10  13      136.18      128.82     76.68 o 
  -1  10  13      175.73      193.23     70.54 o 
   0  10  13      493.79      398.72    144.15 o 
   1  10  13       85.12        3.07     85.88 o 
   2  10  13       28.49      -12.27     67.48 o 
 -12  11  13        7.86      -36.80    116.55 o 
 -11  11  13       12.49        3.07     85.88 o 
 -10  11  13      278.25      279.10     88.94 o 
  -9  11  13        4.08       33.74     64.41 o 
  -8  11  13       18.14      -15.34     88.94 o 
  -7  11  13      302.19      328.18     95.08 o 
  -6  11  13      310.90      260.70    101.21 o 
  -5  11  13      207.49      276.04    101.21 o 
  -4  11  13      518.66      475.40    110.41 o 
  -3  11  13      128.27       88.94     85.88 o 
  -2  11  13       31.71      -52.14    104.28 o 
  -1  11  13       57.51       27.60     92.01 o 
   0  11  13        5.81       52.14    159.49 o 
   1  11  13      112.72      110.41    134.95 o 
   2  11  13       52.19       42.94    141.09 o 
 -12  12  13      413.97      361.91    141.09 o 
 -11  12  13        8.10      -42.94     73.61 o 
 -10  12  13       14.92       46.01     61.34 o 
  -9  12  13       45.47       85.88     95.08 o 
  -8  12  13      211.32      190.16    101.21 o 
  -7  12  13       18.54       55.21    131.88 o 
  -6  12  13        0.58       12.27     79.74 o 
  -5  12  13      292.75      417.12     88.94 o 
  -4  12  13      254.57      193.23     88.94 o 
  -3  12  13        9.55        3.07     95.08 o 
  -2  12  13      233.84      312.84    110.41 o 
  -1  12  13      255.07      325.11     76.68 o 
   0  12  13      252.18       95.08     88.94 o 
   1  12  13      259.52      263.77     95.08 o 
 -11  13  13      120.55      165.62     98.15 o 
 -10  13  13        0.60       39.87    110.41 o 
  -9  13  13        8.94       30.67     55.21 o 
  -8  13  13       55.24       46.01     92.01 o 
  -7  13  13      108.56      211.63     88.94 o 
  -6  13  13      137.45      134.95     70.54 o 
  -5  13  13      274.93      217.76    104.28 o 
  -4  13  13       63.72       73.61     76.68 o 
  -3  13  13      309.21      309.77    116.55 o 
  -2  13  13      283.50      315.91     79.74 o 
  -1  13  13        0.12       18.40     79.74 o 
   0  13  13        1.92      -42.94     88.94 o 
   1  13  13       63.21       18.40     61.34 o 
 -11  14  13      177.85      171.76    141.09 o 
 -10  14  13       41.73       12.27    113.48 o 
  -9  14  13       73.26       92.01     85.88 o 
  -8  14  13        1.68       18.40     67.48 o 
  -7  14  13      379.09      297.51    116.55 o 
  -6  14  13       14.33       18.40     82.81 o 
  -5  14  13        2.24        3.07     85.88 o 
  -4  14  13      399.82      423.26     82.81 o 
  -3  14  13        0.50        3.07    141.09 o 
  -2  14  13      132.02      202.43     67.48 o 
  -1  14  13      855.04      963.06    131.88 o 
   0  14  13       18.38       49.07     88.94 o 
   1  14  13       49.16       61.34     98.15 o 
 -11  15  13       64.97       46.01     76.68 o 
 -10  15  13      186.32      168.69    101.21 o 
  -9  15  13       69.19       46.01     67.48 o 
  -8  15  13      124.97       95.08     73.61 o 
  -7  15  13       22.71       21.47     98.15 o 
  -6  15  13      452.70      291.37    134.95 o 
  -5  15  13       20.95      -21.47     73.61 o 
  -4  15  13       20.91        3.07    128.82 o 
  -3  15  13       16.37       64.41     82.81 o 
  -2  15  13      372.34      460.06    104.28 o 
  -1  15  13       61.78       58.27     92.01 o 
   0  15  13       33.41       39.87     85.88 o 
 -10  16  13        1.29       18.40     92.01 o 
  -9  16  13       55.66       18.40     98.15 o 
  -8  16  13        2.55      -49.07     79.74 o 
  -7  16  13      168.77       82.81     79.74 o 
  -6  16  13       22.37       33.74     70.54 o 
  -5  16  13      126.13      119.62     64.41 o 
  -4  16  13      101.41       61.34     58.27 o 
  -3  16  13       15.27       18.40    107.35 o 
  -2  16  13        2.28       12.27     67.48 o 
  -1  16  13      514.77      478.46     67.48 o 
   0  16  13      209.52      208.56     95.08 o 
  -9  17  13       79.31       73.61     92.01 o 
  -8  17  13        7.23        6.13     64.41 o 
  -7  17  13      207.06       92.01    131.88 o 
  -6  17  13       56.87       67.48     92.01 o 
  -5  17  13       78.69       15.34     82.81 o 
  -4  17  13       38.17       21.47    144.15 o 
  -3  17  13       77.69       24.54    107.35 o 
  -2  17  13      109.08      101.21     82.81 o 
  -1  17  13       79.75       52.14     88.94 o 
  -9  18  13       40.66      -58.27    116.55 o 
  -8  18  13       19.26       24.54     58.27 o 
  -7  18  13        0.21        6.13    107.35 o 
  -6  18  13       23.93      -12.27     73.61 o 
  -5  18  13      196.76      196.29    141.09 o 
  -4  18  13        2.18      -70.54     70.54 o 
  -3  18  13        0.01      -21.47    110.41 o 
  -2  18  13       49.28       85.88     95.08 o 
  -8  19  13       31.92        6.13    101.21 o 
  -7  19  13      194.32       95.08     73.61 o 
  -6  19  13       25.24        0.00     67.48 o 
  -5  19  13       94.64       12.27     64.41 o 
  -4  19  13       34.64      110.41    159.49 o 
  -3  19  13      177.82      208.56    122.68 o 
  -6  20  13       44.57       36.80     64.41 o 
  -5  20  13      115.66      116.55     85.88 o 
  -4  20  13       41.97       76.68    116.55 o 
 -12   0  14       95.22       88.94    141.09 o 
 -10   0  14      140.94       15.34    138.02 o 
  -8   0  14      600.13      564.34     82.81 o 
  -6   0  14       51.69       85.88     61.34 o 
  -4   0  14      116.41       92.01     76.68 o 
  -2   0  14     1374.23     1757.43    248.43 o 
 -13   1  14       33.87       36.80     82.81 o 
 -12   1  14       18.49        6.13    131.88 o 
 -11   1  14        4.46       33.74     73.61 o 
 -10   1  14      106.32      177.89    119.62 o 
  -9   1  14       10.93       52.14     61.34 o 
  -8   1  14       56.56       21.47     76.68 o 
  -7   1  14      999.70     1180.82    113.48 o 
  -6   1  14       58.89       61.34     82.81 o 
  -5   1  14        4.42       58.27    131.88 o 
  -4   1  14       42.21       58.27    131.88 o 
  -3   1  14      901.86     1015.20     98.15 o 
  -2   1  14        0.30      -76.68     76.68 o 
  -1   1  14      307.89      463.13     92.01 o 
   0   1  14       90.41       88.94     85.88 o 
   1   1  14        5.52     -116.55    254.57 o 
 -13   2  14       76.30       39.87     88.94 o 
 -12   2  14       73.69      131.88    110.41 o 
 -11   2  14      303.32      346.58    134.95 o 
 -10   2  14       31.40       33.74     67.48 o 
  -9   2  14        6.50      -49.07    122.68 o 
  -8   2  14      361.78      374.18     98.15 o 
  -7   2  14      189.97      153.35     79.74 o 
  -6   2  14        2.39      -24.54     88.94 o 
  -5   2  14       68.23       27.60     95.08 o 
  -4   2  14      122.40       39.87     82.81 o 
  -3   2  14      512.30      435.52     76.68 o 
  -2   2  14      643.46      650.22    125.75 o 
  -1   2  14      381.82      447.79     95.08 o 
   0   2  14       57.90       82.81    125.75 o 
   1   2  14       88.50      122.68     82.81 o 
 -13   3  14       40.25      -76.68     92.01 o 
 -12   3  14       83.73       70.54    174.82 o 
 -11   3  14       28.61        0.00    138.02 o 
 -10   3  14      145.11      128.82    131.88 o 
  -9   3  14       51.99      211.63    122.68 o 
  -8   3  14      195.38      214.69     67.48 o 
  -7   3  14      465.31      371.12     88.94 o 
  -6   3  14      544.48      533.67     98.15 o 
  -5   3  14       17.27        6.13     70.54 o 
  -4   3  14      374.55      509.13     85.88 o 
  -3   3  14      292.52      325.11     98.15 o 
  -2   3  14        5.26      -70.54    101.21 o 
  -1   3  14      177.10      131.88     82.81 o 
   0   3  14      397.76      355.78    122.68 o 
   1   3  14        0.52       12.27    125.75 o 
 -12   4  14        8.64     -125.75    138.02 o 
 -11   4  14      482.26      503.00    138.02 o 
 -10   4  14        1.07       92.01    116.55 o 
  -9   4  14      161.39      159.49    230.03 o 
  -8   4  14       34.04       24.54    113.48 o 
  -7   4  14        5.41      -24.54     76.68 o 
  -6   4  14      109.03      101.21     82.81 o 
  -5   4  14      374.87      444.72    122.68 o 
  -4   4  14       16.47       46.01     82.81 o 
  -3   4  14     1244.27     1496.73     95.08 o 
  -2   4  14       53.68       33.74    138.02 o 
  -1   4  14      636.79      726.90     88.94 o 
   0   4  14      168.47      177.89    116.55 o 
   1   4  14      352.03      306.71    138.02 o 
 -12   5  14       81.97       98.15    174.82 o 
 -11   5  14       14.07      -15.34     85.88 o 
 -10   5  14       34.24       88.94    128.82 o 
  -9   5  14      117.97       73.61    101.21 o 
  -8   5  14      163.90      159.49     95.08 o 
  -7   5  14       45.30       30.67     79.74 o 
  -6   5  14      916.28     1039.74    131.88 o 
  -5   5  14        1.65      -12.27     88.94 o 
  -4   5  14      536.40      521.40    122.68 o 
  -3   5  14        0.98        3.07     92.01 o 
  -2   5  14       15.36        6.13    134.95 o 
  -1   5  14        5.91      -39.87     98.15 o 
   0   5  14      487.56      518.33    131.88 o 
   1   5  14        7.93       27.60    144.15 o 
 -12   6  14      414.43      407.92    119.62 o 
 -11   6  14      175.64      208.56    276.04 o 
 -10   6  14        0.52       -6.13     79.74 o 
  -9   6  14      121.40       64.41     85.88 o 
  -8   6  14      137.99      113.48     61.34 o 
  -7   6  14        7.99        0.00     52.14 o 
  -6   6  14       44.62       36.80     82.81 o 
  -5   6  14      400.03      272.97     95.08 o 
  -4   6  14       31.68       36.80     58.27 o 
  -3   6  14      271.68      239.23    116.55 o 
  -2   6  14     1274.03     1343.38    159.49 o 
  -1   6  14      298.43      254.57    144.15 o 
   0   6  14       61.45       67.48    125.75 o 
   1   6  14      300.98      343.51     98.15 o 
 -12   7  14       36.05       61.34     79.74 o 
 -11   7  14        2.34       30.67     85.88 o 
 -10   7  14      171.98       64.41    116.55 o 
  -9   7  14       33.95       30.67     85.88 o 
  -8   7  14        1.46       12.27     67.48 o 
  -7   7  14      855.97      690.09    171.76 o 
  -6   7  14      230.50      184.02    144.15 o 
  -5   7  14        7.10       36.80     85.88 o 
  -4   7  14       49.39       49.07     76.68 o 
  -3   7  14       87.88      104.28     49.07 o 
  -2   7  14        6.75      -39.87     92.01 o 
  -1   7  14      131.99      260.70    153.35 o 
   0   7  14      311.55      352.71     73.61 o 
   1   7  14        0.99        9.20    263.77 o 
 -12   8  14      449.65      392.58    104.28 o 
 -11   8  14        3.74      -58.27     70.54 o 
 -10   8  14        2.24      -30.67     58.27 o 
  -9   8  14       19.53       24.54     76.68 o 
  -8   8  14      567.50      395.65    165.62 o 
  -7   8  14        0.34       -9.20     79.74 o 
  -6   8  14      516.66      481.53    144.15 o 
  -5   8  14       28.37        9.20     95.08 o 
  -4   8  14       25.03       58.27     82.81 o 
  -3   8  14       13.60       64.41     98.15 o 
  -2   8  14     1315.46      628.75    398.72 o 
  -1   8  14        8.50      -58.27     88.94 o 
   0   8  14        0.50       -3.07    147.22 o 
   1   8  14       47.93       55.21    107.35 o 
 -12   9  14        0.04        3.07     95.08 o 
 -11   9  14       37.32       42.94    138.02 o 
 -10   9  14      114.25      116.55     82.81 o 
  -9   9  14      111.53       36.80     92.01 o 
  -8   9  14      257.52      269.90     82.81 o 
  -7   9  14      990.76      953.86    134.95 o 
  -6   9  14       64.99       52.14    107.35 o 
  -5   9  14       26.36      -12.27     61.34 o 
  -4   9  14        0.88      -18.40     46.01 o 
  -3   9  14      158.79      184.02     73.61 o 
  -2   9  14        2.44      -27.60     76.68 o 
  -1   9  14      390.96      368.05    116.55 o 
   0   9  14        0.79       12.27    134.95 o 
 -11  10  14       92.02      107.35     98.15 o 
 -10  10  14       22.58       42.94    107.35 o 
  -9  10  14      226.92      226.96     82.81 o 
  -8  10  14      357.12      306.71    144.15 o 
  -7  10  14        0.59      -36.80    177.89 o 
  -6  10  14      283.66      147.22     73.61 o 
  -5  10  14       23.40       30.67     82.81 o 
  -4  10  14      115.90      122.68     88.94 o 
  -3  10  14       86.86       92.01     73.61 o 
  -2  10  14      522.83      493.80    110.41 o 
  -1  10  14      160.10      -18.40    104.28 o 
   0  10  14       29.78      113.48    144.15 o 
 -11  11  14       54.00       -6.13     92.01 o 
 -10  11  14        2.06       15.34    134.95 o 
  -9  11  14      284.51      242.30    116.55 o 
  -8  11  14      246.37      208.56     95.08 o 
  -7  11  14       99.77       61.34     79.74 o 
  -6  11  14      220.05      156.42     79.74 o 
  -5  11  14        9.14      -52.14    107.35 o 
  -4  11  14        4.17       39.87     64.41 o 
  -3  11  14      205.16      153.35    110.41 o 
  -2  11  14        0.67      -12.27    144.15 o 
  -1  11  14      203.44      223.90    107.35 o 
   0  11  14      173.25      110.41    107.35 o 
 -11  12  14       21.51       64.41     95.08 o 
 -10  12  14       36.20       15.34    104.28 o 
  -9  12  14      111.85      110.41     67.48 o 
  -8  12  14        5.82       24.54     70.54 o 
  -7  12  14       24.46       -3.07     76.68 o 
  -6  12  14       23.34       -9.20     85.88 o 
  -5  12  14      129.00      125.75    119.62 o 
  -4  12  14      259.47      285.24     73.61 o 
  -3  12  14       73.03       67.48     98.15 o 
  -2  12  14       10.95       -6.13     73.61 o 
  -1  12  14      133.79      199.36    104.28 o 
 -10  13  14        6.43      -36.80     82.81 o 
  -9  13  14      117.75      101.21    125.75 o 
  -8  13  14        1.26        6.13     82.81 o 
  -7  13  14      185.31      177.89     85.88 o 
  -6  13  14      140.59       88.94    110.41 o 
  -5  13  14        0.49      -30.67    104.28 o 
  -4  13  14       88.01       73.61    125.75 o 
  -3  13  14       81.32       64.41    119.62 o 
  -2  13  14       13.03       24.54     61.34 o 
  -1  13  14        9.51      -18.40     61.34 o 
 -10  14  14       98.25       55.21     85.88 o 
  -9  14  14        5.01        3.07     61.34 o 
  -8  14  14       32.37       39.87    110.41 o 
  -7  14  14       45.31       27.60    107.35 o 
  -6  14  14       72.24       52.14    119.62 o 
  -5  14  14      295.51      279.10     92.01 o 
  -4  14  14       80.37      -24.54     55.21 o 
  -3  14  14       26.10       76.68     95.08 o 
  -2  14  14      155.83      128.82    113.48 o 
  -9  15  14       48.17       70.54     98.15 o 
  -8  15  14       51.48       39.87     88.94 o 
  -7  15  14      275.02      254.57    110.41 o 
  -6  15  14        6.45      -33.74    110.41 o 
  -5  15  14       34.50       46.01     95.08 o 
  -4  15  14      187.53      153.35     92.01 o 
  -3  15  14       11.27      -24.54     88.94 o 
  -2  15  14        0.14      -15.34     67.48 o 
  -8  16  14       10.86       -3.07     92.01 o 
  -7  16  14       48.26        9.20     70.54 o 
  -6  16  14      272.51      239.23    128.82 o 
  -5  16  14       87.49      128.82    104.28 o 
  -4  16  14        4.85      -42.94    116.55 o 
  -3  16  14        6.66      -24.54     61.34 o 
  -7  17  14      112.15       70.54     95.08 o 
  -6  17  14       59.57       92.01    104.28 o 
  -5  17  14       73.39       15.34    104.28 o 
  -4  17  14       21.53      -36.80    104.28 o 
 -11   0  15        2.85     -223.90    303.64 o 
  -9   0  15      159.16      171.76    141.09 o 
  -7   0  15       12.78      107.35    125.75 o 
  -5   0  15       13.26       33.74    101.21 o 
  -3   0  15     1127.05     1334.17     98.15 o 
 -11   1  15        6.61       -6.13    122.68 o 
 -10   1  15      208.92      211.63    291.37 o 
  -9   1  15      106.36       70.54     70.54 o 
  -8   1  15      627.41      739.16    107.35 o 
  -7   1  15      125.84      119.62    101.21 o 
  -6   1  15      220.93      144.15    153.35 o 
  -5   1  15       30.29      156.42    144.15 o 
  -4   1  15      497.70      404.85    184.02 o 
  -3   1  15       42.13       61.34    168.69 o 
  -2   1  15      239.99      150.29    257.63 o 
  -1   1  15      128.57      110.41     79.74 o 
 -11   2  15        8.06       15.34    177.89 o 
 -10   2  15        8.92      -61.34     61.34 o 
  -9   2  15       28.55       33.74     79.74 o 
  -8   2  15        4.65        3.07    101.21 o 
  -7   2  15       40.18       42.94     98.15 o 
  -6   2  15      147.58      180.96     67.48 o 
  -5   2  15       11.90       58.27    110.41 o 
  -4   2  15       34.94       -3.07     95.08 o 
  -3   2  15      535.21      512.20    110.41 o 
  -2   2  15      477.17      644.08    101.21 o 
  -1   2  15       56.25       12.27    177.89 o 
 -11   3  15       29.33      -12.27     82.81 o 
 -10   3  15        2.77      -18.40    165.62 o 
  -9   3  15      195.49      110.41     88.94 o 
  -8   3  15       24.53        9.20     85.88 o 
  -7   3  15      734.29      576.61    190.16 o 
  -6   3  15      196.04       85.88    153.35 o 
  -5   3  15       36.80       39.87    110.41 o 
  -4   3  15      134.64      239.23    119.62 o 
  -3   3  15      256.82      312.84     70.54 o 
  -2   3  15       66.33       -3.07    138.02 o 
  -1   3  15      498.22      518.33     85.88 o 
 -11   4  15        6.99      -92.01    131.88 o 
 -10   4  15        2.36       -6.13     79.74 o 
  -9   4  15        1.18        9.20     73.61 o 
  -8   4  15       14.24       -3.07     79.74 o 
  -7   4  15        7.77      -39.87     95.08 o 
  -6   4  15      711.39      791.30    131.88 o 
  -5   4  15        2.46       15.34     49.07 o 
  -4   4  15        2.58       33.74    168.69 o 
  -3   4  15        1.73      -18.40     79.74 o 
  -2   4  15     1254.91     1426.19    147.22 o 
  -1   4  15        4.43      116.55    171.76 o 
 -11   5  15       33.45       98.15    119.62 o 
 -10   5  15        5.74      -79.74    125.75 o 
  -9   5  15        4.07       52.14    174.82 o 
  -8   5  15      274.27      205.49     76.68 o 
  -7   5  15      721.90      512.20    184.02 o 
  -6   5  15       17.30       15.34     67.48 o 
  -5   5  15        1.52      -73.61     79.74 o 
  -4   5  15       38.18       49.07     64.41 o 
  -3   5  15      486.20      401.79    153.35 o 
  -2   5  15       10.82      -70.54    138.02 o 
  -1   5  15      608.10      831.18    125.75 o 
 -11   6  15        6.32      -79.74    150.29 o 
 -10   6  15        4.01       36.80     64.41 o 
  -9   6  15       32.82       88.94    116.55 o 
  -8   6  15      109.87       92.01     85.88 o 
  -7   6  15       90.81       73.61    193.23 o 
  -6   6  15      401.16      306.71    104.28 o 
  -5   6  15      158.26       85.88     98.15 o 
  -4   6  15      129.11      272.97    156.42 o 
  -3   6  15      256.94      260.70     82.81 o 
  -2   6  15      829.30     1171.62     85.88 o 
  -1   6  15      129.97      190.16    113.48 o 
 -11   7  15        0.97        0.00     85.88 o 
 -10   7  15        8.29       39.87     92.01 o 
  -9   7  15      198.91      202.43    113.48 o 
  -8   7  15      532.43      303.64    134.95 o 
  -7   7  15        6.63       33.74    131.88 o 
  -6   7  15      113.32       73.61     76.68 o 
  -5   7  15       14.55      -46.01     98.15 o 
  -4   7  15       52.90       46.01     98.15 o 
  -3   7  15      519.80      533.67    104.28 o 
  -2   7  15       82.75        9.20     76.68 o 
  -1   7  15      320.01      383.38    193.23 o 
 -10   8  15       19.24        9.20     67.48 o 
  -9   8  15      138.84      107.35    122.68 o 
  -8   8  15      146.57       85.88    107.35 o 
  -7   8  15      140.64      104.28    110.41 o 
  -6   8  15       26.90       49.07     67.48 o 
  -5   8  15      288.64      153.35     67.48 o 
  -4   8  15      373.68      322.04     76.68 o 
  -3   8  15      300.18      306.71    141.09 o 
  -2   8  15       18.14       15.34    144.15 o 
 -10   9  15       18.29      -15.34    116.55 o 
  -9   9  15      424.64      309.77    147.22 o 
  -8   9  15      263.63      193.23     85.88 o 
  -7   9  15      340.92      322.04     76.68 o 
  -6   9  15        0.15      -39.87     64.41 o 
  -5   9  15       40.90       39.87     70.54 o 
  -4   9  15       49.28       49.07    101.21 o 
  -3   9  15      274.40      312.84    156.42 o 
  -2   9  15      109.78      101.21    122.68 o 
 -10  10  15       55.06       76.68     88.94 o 
  -9  10  15       60.00       21.47     95.08 o 
  -8  10  15       31.25       21.47    104.28 o 
  -7  10  15        0.48       -6.13    110.41 o 
  -6  10  15      463.85      466.19    174.82 o 
  -5  10  15      248.90      276.04     98.15 o 
  -4  10  15      255.77      159.49     76.68 o 
  -3  10  15       65.55        0.00     73.61 o 
  -2  10  15      274.14      260.70     98.15 o 
  -9  11  15      421.89      334.31    110.41 o 
  -8  11  15       29.40      107.35    131.88 o 
  -7  11  15      289.72      220.83     79.74 o 
  -6  11  15        2.28       -6.13     82.81 o 
  -5  11  15      113.01      101.21     73.61 o 
  -4  11  15       93.90       67.48    190.16 o 
  -3  11  15       99.44       82.81    119.62 o 
  -8  12  15       16.93      -12.27     67.48 o 
  -7  12  15      141.00      119.62    122.68 o 
  -6  12  15      473.81      426.32    110.41 o 
  -5  12  15       52.88       46.01     92.01 o 
  -4  12  15       83.09       39.87     79.74 o 
  -8  13  15      545.76      549.01    119.62 o 
  -7  13  15      107.97       88.94     85.88 o 
  -6  13  15      103.12       95.08     76.68 o 
  -5  13  15      201.58      211.63     67.48 o 
  -4  13  15        6.49      -18.40     92.01 o 
  -8   0  16      138.44       58.27     67.48 o 
  -6   0  16      221.28      107.35     95.08 o 
  -4   0  16       56.56       39.87    110.41 o 
  -9   1  16       84.64      -27.60    104.28 o 
  -8   1  16      130.49      165.62    131.88 o 
  -7   1  16      420.80      441.66    177.89 o 
  -6   1  16       26.60       79.74    116.55 o 
  -5   1  16        5.12      -15.34     61.34 o 
  -4   1  16        0.71       42.94    101.21 o 
  -3   1  16        0.02      -46.01    205.49 o 
  -9   2  16       10.54       67.48    110.41 o 
  -8   2  16       60.64       61.34     70.54 o 
  -7   2  16      290.37      260.70    150.29 o 
  -6   2  16       14.41      -70.54    116.55 o 
  -5   2  16       50.40       33.74    153.35 o 
  -4   2  16        2.43      -15.34     67.48 o 
  -3   2  16      294.67      285.24    113.48 o 
  -9   3  16       25.54       76.68     88.94 o 
  -8   3  16      434.45      401.79     82.81 o 
  -7   3  16       36.24       30.67    138.02 o 
  -6   3  16      177.46       61.34    104.28 o 
  -5   3  16        3.36       55.21    150.29 o 
  -4   3  16        6.61       58.27    147.22 o 
  -9   4  16        4.92       15.34     79.74 o 
  -8   4  16        2.30      -55.21    141.09 o 
  -7   4  16      286.37      279.10     85.88 o 
  -6   4  16      162.70      174.82    150.29 o 
  -5   4  16       77.08      -24.54    134.95 o 
  -4   4  16       94.96      134.95     88.94 o 
  -9   5  16      162.35       98.15     76.68 o 
  -8   5  16      136.00      177.89    104.28 o 
  -7   5  16      134.43      153.35    147.22 o 
  -6   5  16      107.33       92.01    101.21 o 
  -5   5  16       11.89       36.80    134.95 o 
  -4   5  16      162.23      309.77     82.81 o 
  -8   6  16       66.77      171.76    162.55 o 
  -7   6  16       21.22      -24.54    134.95 o 
  -6   6  16      276.16      272.97    122.68 o 
  -5   6  16      114.44      138.02     88.94 o 
  -4   6  16       98.23       49.07     98.15 o 
  -8   7  16       18.13        9.20     98.15 o 
  -7   7  16      146.35       79.74     76.68 o 
  -6   7  16        8.74       82.81    110.41 o 
  -5   7  16       50.96       92.01     92.01 o 
  -7   8  16      123.00      119.62    107.35 o 
  -6   8  16      133.23       36.80    125.75 o 
                                                 
